# Supplementary material for: Cytochrome P450‐catalyzed biosynthesis of furanoditerpenoids in the bioenergy crop switchgrass (Panicum virgatum L.)
Source: Plant J. 2021 Sep 24;108(4):1053–68. doi: 10.1111/tpj.15492 (PMC9292899; doi:10.1111/tpj.15492)
Supplement: Supplementary file 3 — Data S1. Mutual rank co‐expression analysis of CYP71Z25–CYP71Z29. [file TPJ-108-1053-s001.xlsx]

## Sheet: PvCYP71Z25
Gene IDs	Pavir.1KG341400.1	annotations	comments
Pavir.1KG341400.1	1	(1 of 15) 1.14.13.143 - Ent-isokaurene C2-hydroxylase / CYP71Z6	CYP71Z25
Pavir.5NG430800.1	4	-
Pavir.9NG414800.1	9	-
Pavir.1NG304500.1	10	(1 of 15) 1.14.13.143 - Ent-isokaurene C2-hydroxylase / CYP71Z6	CYP71Z28
Pavir.7NG386600.1	13	-
Pavir.1KG010400.1	14	(1 of 6) K02575 - MFS transporter, NNP family, nitrate/nitrite transporter (NRT, narK, nrtP, nasA)
Pavir.4KG353100.1	18	(1 of 2) PTHR31752//PTHR31752:SF4 - FAMILY NOT NAMED // AUXIN EFFLUX CARRIER COMPONENT 2
Pavir.9NG315700.1	19	(1 of 28) PF00612//PF13178 - IQ calmodulin-binding motif (IQ) // Protein of unknown function (DUF4005) (DUF4005)
Pavir.4KG386303.1	19	(1 of 6) PTHR23201//PTHR23201:SF19 - EXTENSIN, PROLINE-RICH PROTEIN // SUBFAMILY NOT NAMED
Pavir.5KG007600.1	20	(1 of 2) PTHR10994:SF70 - RETICULON-LIKE PROTEIN B4
Pavir.2NG313709.1	20	(1 of 2) PTHR23315//PTHR23315:SF59 - BETA CATENIN-RELATED ARMADILLO REPEAT-CONTAINING // ARMADILLO/BETA-CATENIN-LIKE REPEAT-CONTAINING PROTEIN-RELATED
Pavir.3KG124214.1	21	(1 of 2) PTHR10024//PTHR10024:SF240 - SYNAPTOTAGMIN // SUBFAMILY NOT NAMED
Pavir.9NG032200.1	22	(1 of 2) PTHR11119//PTHR11119:SF39 - XANTHINE-URACIL / VITAMIN C PERMEASE FAMILY MEMBER // SUBFAMILY NOT NAMED
Pavir.6KG020300.2	23	(1 of 71) PF03087 - Arabidopsis protein of unknown function (DUF241)
Pavir.1KG467700.1	24	(1 of 5) K07252 - dolichyldiphosphatase (E3.6.1.43)
Pavir.3NG254464.1	30	(1 of 238) PF02458 - Transferase family (Transferase)
Pavir.8KG349700.1	32	(1 of 36) KOG0513 - Ca2+-independent phospholipase A2
Pavir.9KG631500.2	32	(1 of 70) KOG1987 - Speckle-type POZ protein SPOP and related proteins with TRAF, MATH and BTB/POZ domains
Pavir.1NG493900.1	32	(1 of 31) PF04674 - Phosphate-induced protein 1 conserved region (Phi_1)
Pavir.5KG535500.2	34	(1 of 15) PF05340 - Protein of unknown function (DUF740) (DUF740)
Pavir.1NG324600.1	34	-
Pavir.3KG509600.1	35	(1 of 27) PF00407 - Pathogenesis-related protein Bet v I family (Bet_v_1)
Pavir.7NG217800.1	36	(1 of 22) PF04862 - Protein of unknown function (DUF642) (DUF642)
Pavir.5NG617000.1	37	(1 of 31) PF05498 - Rapid ALkalinization Factor (RALF) (RALF)
Pavir.4KG386203.1	37	(1 of 2) K09828 - delta24-sterol reductase (DHCR24)
Pavir.7NG280600.1	43	(1 of 53) PF08263//PF13855 - Leucine rich repeat N-terminal domain (LRRNT_2) // Leucine rich repeat (LRR_8)
Pavir.5NG492700.1	45	(1 of 4) PTHR10071//PTHR10071:SF170 - TRANSCRIPTION FACTOR GATA GATA BINDING FACTOR // SUBFAMILY NOT NAMED
Pavir.7NG244600.1	47	-
Pavir.3NG247826.1	48	(1 of 55) PTHR23155//PTHR23155:SF541 - LEUCINE-RICH REPEAT-CONTAINING PROTEIN // SUBFAMILY NOT NAMED
Pavir.2NG453903.1	48	(1 of 64) PF05553 - Cotton fibre expressed protein (DUF761)
Pavir.4KG309900.1	49	(1 of 1) PTHR24298:SF129 - CYTOCHROME P450
Pavir.1NG524500.1	51	(1 of 5) PTHR10795//PTHR10795:SF406 - PROPROTEIN CONVERTASE SUBTILISIN/KEXIN // SUBFAMILY NOT NAMED
Pavir.1NG454200.2	53	-
Pavir.6NG354500.1	54	(1 of 161) PF00170 - bZIP transcription factor (bZIP_1)
Pavir.2KG409605.1	55	(1 of 2) PTHR23324//PTHR23324:SF74 - SEC14 RELATED PROTEIN // SUBFAMILY NOT NAMED
Pavir.6NG115400.1	56	(1 of 17) PTHR10209//PTHR10209:SF163 - OXIDOREDUCTASE, 2OG-FE II OXYGENASE FAMILY PROTEIN // SUBFAMILY NOT NAMED
Pavir.4KG251400.1	58	(1 of 2) PTHR22835//PTHR22835:SF285 - ZINC FINGER FYVE DOMAIN CONTAINING PROTEIN // SUBFAMILY NOT NAMED
Pavir.7KG177800.1	59	(1 of 66) PF04844 - Transcriptional repressor, ovate (Ovate)
Pavir.8NG047800.1	66	(1 of 2) PTHR13902//PTHR13902:SF65 - SERINE/THREONINE-PROTEIN KINASE WNK WITH NO LYSINE -RELATED // SUBFAMILY NOT NAMED
Pavir.3KG301300.1	70	(1 of 51) PF02469 - Fasciclin domain (Fasciclin)
Pavir.6KG140660.1	73	(1 of 5) 1.14.13.104 - (+)-menthofuran synthase / Menthofuran synthase
Pavir.9NG833000.1	74	(1 of 4) 2.6.1.88 - Methionine transaminase / Methionine-oxo-acid transaminase
Pavir.4KG026000.1	74	(1 of 46) PF00046//PF02183 - Homeobox domain (Homeobox) // Homeobox associated leucine zipper (HALZ)
Pavir.2NG649800.1	75	(1 of 2) PTHR10015//PTHR10015:SF189 - HEAT SHOCK TRANSCRIPTION FACTOR // SUBFAMILY NOT NAMED
Pavir.5NG272600.1	81	-
Pavir.9NG180700.1	81	(1 of 2) PTHR10024//PTHR10024:SF172 - SYNAPTOTAGMIN // C2 AND PLANT PHOSPHORIBOSYLTRANSFERASE DOMAIN-CONTAINING PROTEIN
Pavir.8NG324800.1	83	(1 of 93) PF04535 - Domain of unknown function (DUF588) (DUF588)
Pavir.1KG028800.1	85	(1 of 6) PTHR12565//PTHR12565:SF113 - STEROL REGULATORY ELEMENT-BINDING PROTEIN // SUBFAMILY NOT NAMED
Pavir.1NG520600.1	87	(1 of 2) PTHR11214//PTHR11214:SF110 - BETA-1,3-N-ACETYLGLUCOSAMINYLTRANSFERASE // SUBFAMILY NOT NAMED
Pavir.5NG151400.1	87	(1 of 20) PF06075 - Plant protein of unknown function (DUF936) (DUF936)
Pavir.9KG646100.1	89	(1 of 8) PTHR11695//PTHR11695:SF408 - ALCOHOL DEHYDROGENASE RELATED // SUBFAMILY NOT NAMED
Pavir.3KG036578.1	89	(1 of 4) PTHR27008//PTHR27008:SF27 - FAMILY NOT NAMED // LEUCINE-RICH REPEAT RECEPTOR-LIKE PROTEIN KINASE IMK3-RELATED
Pavir.9KG440700.2	90	(1 of 6) PF13668 - Ferritin-like domain (Ferritin_2)
Pavir.4NG196400.2	94	(1 of 91) PF00069//PF08263//PF13855 - Protein kinase domain (Pkinase) // Leucine rich repeat N-terminal domain (LRRNT_2) // Leucine rich repeat (LRR_8)
Pavir.4KG095100.1	95	(1 of 2) PTHR14155//PTHR14155:SF99 - RING FINGER DOMAIN-CONTAINING // RING-H2 FINGER PROTEIN ATL3
Pavir.3KG509500.1	95	(1 of 27) PF00407 - Pathogenesis-related protein Bet v I family (Bet_v_1)
Pavir.7KG372800.1	99	(1 of 2) PTHR31942:SF15 - MLO-LIKE PROTEIN 11-RELATED
Pavir.9KG406102.1	100	(1 of 10) PF00631 - GGL domain (G-gamma)
Pavir.5NG575400.1	105	(1 of 13) PTHR11802//PTHR11802:SF71 - SERINE PROTEASE FAMILY S10 SERINE CARBOXYPEPTIDASE // SERINE CARBOXYPEPTIDASE-LIKE 26-RELATED
Pavir.5NG210100.1	106	(1 of 226) K00430 - peroxidase (E1.11.1.7)
Pavir.5KG761200.1	108	(1 of 3) PF00651//PF12796 - BTB/POZ domain (BTB) // Ankyrin repeats (3 copies) (Ank_2)
Pavir.7KG408400.1	109	-
Pavir.1KG336200.1	116	(1 of 5) PTHR31719//PTHR31719:SF6 - FAMILY NOT NAMED // NAC (NO APICAL MERISTEM) DOMAIN TRANSCRIPTIONAL REGULATOR SUPERFAMILY PROTEIN
Pavir.4KG389840.1	125	(1 of 65) PF00314 - Thaumatin family (Thaumatin)
Pavir.7NG182600.1	126	(1 of 122) KOG0254 - Predicted transporter (major facilitator superfamily)
Pavir.5KG547300.1	126	(1 of 4) PTHR10071//PTHR10071:SF170 - TRANSCRIPTION FACTOR GATA GATA BINDING FACTOR // SUBFAMILY NOT NAMED
Pavir.1KG406800.1	130	-
Pavir.3KG041172.1	130	(1 of 16) KOG4593 - Mitotic checkpoint protein MAD1
Pavir.7KG087555.1	133	-
Pavir.3KG510000.1	137	(1 of 27) PF00407 - Pathogenesis-related protein Bet v I family (Bet_v_1)
Pavir.2NG251600.1	137	(1 of 5) PTHR31807:SF6 - PROTEIN ENDOSPERM DEFECTIVE 1-RELATED
Pavir.9NG450800.1	140	(1 of 8) 1.1.1.145 - 3-beta-hydroxy-Delta(5)-steroid dehydrogenase / Progesterone reductase
Pavir.9KG414300.1	141	-
Pavir.1KG164900.1	141	(1 of 130) PF01357//PF03330 - Pollen allergen (Pollen_allerg_1) // Rare lipoprotein A (RlpA)-like double-psi beta-barrel (DPBB_1)
Pavir.1NG029300.2	141	(1 of 6) PTHR32093//PTHR32093:SF36 - FAMILY NOT NAMED // EXTENSIN-LIKE PROTEIN
Pavir.2NG395400.1	142	(1 of 2) PTHR24351//PTHR24351:SF101 - RIBOSOMAL PROTEIN S6 KINASE // SUBFAMILY NOT NAMED
Pavir.8KG280100.2	146	(1 of 35) 2.4.2.39 - Xyloglucan 6-xylosyltransferase / Xyloglucan 6-alpha-D-xylosyltransferase
Pavir.5NG133700.1	150	(1 of 3) K18207 - protein O-mannose beta-1,4-N-acetylglucosaminyltransferase (GTDC2)
Pavir.9NG418700.1	153	(1 of 4) PTHR11206//PTHR11206:SF174 - MULTIDRUG RESISTANCE PROTEIN // SUBFAMILY NOT NAMED
Pavir.2KG416100.1	154	-
Pavir.9KG632000.1	156	(1 of 26) PF00651//PF03000 - BTB/POZ domain (BTB) // NPH3 family (NPH3)
Pavir.5KG583000.1	157	(1 of 2) PTHR31116//PTHR31116:SF4 - FAMILY NOT NAMED // 3-METHYLADENINE GLYCOSYLASE I-RELATED
Pavir.6KG337300.1	159	(1 of 91) PF00069//PF08263//PF13855 - Protein kinase domain (Pkinase) // Leucine rich repeat N-terminal domain (LRRNT_2) // Leucine rich repeat (LRR_8)
Pavir.1NG331200.5	161	-
Pavir.4KG376500.1	162	(1 of 2) PTHR10795//PTHR10795:SF431 - PROPROTEIN CONVERTASE SUBTILISIN/KEXIN // SUBTILISIN SERINE PROTEASE-RELATED
Pavir.7NG228900.5	164	(1 of 2) PTHR11669//PTHR11669:SF3 - REPLICATION FACTOR C / DNA POLYMERASE III GAMMA-TAU SUBUNIT // PROTEIN STICHEL-LIKE 2
Pavir.5KG129774.1	164	(1 of 3) PTHR20961//PTHR20961:SF11 - GLYCOSYLTRANSFERASE // SUBFAMILY NOT NAMED
Pavir.2KG385900.1	166	(1 of 2) K10736 - minichromosome maintenance protein 10 (MCM10)
Pavir.2NG341900.1	174	-
Pavir.9NG455300.2	175	(1 of 3) PTHR31500//PTHR31500:SF17 - FAMILY NOT NAMED // AT HOOK MOTIF DNA-BINDING FAMILY PROTEIN
Pavir.5NG550300.1	177	(1 of 2) PTHR31116//PTHR31116:SF4 - FAMILY NOT NAMED // 3-METHYLADENINE GLYCOSYLASE I-RELATED
Pavir.4NG102600.1	179	(1 of 22) K13947 - auxin efflux carrier family (PIN)
Pavir.2NG623300.1	179	-
Pavir.4KG173400.1	181	(1 of 4) PTHR11863//PTHR11863:SF52 - STEROL DESATURASE // SUBFAMILY NOT NAMED
Pavir.4NG337700.1	181	(1 of 5) PF01697 - Glycosyltransferase family 92 (Glyco_transf_92)
Pavir.9KG463894.1	182	-
Pavir.3NG079527.1	184	(1 of 19) PTHR11926//PTHR11926:SF261 - GLUCOSYL/GLUCURONOSYL TRANSFERASES // SUBFAMILY NOT NAMED
Pavir.9KG146500.1	185	(1 of 5) PTHR10992//PTHR10992:SF869 - ALPHA/BETA HYDROLASE FOLD-CONTAINING PROTEIN // SUBFAMILY NOT NAMED
Pavir.3KG165300.1	187	(1 of 28) PF00612//PF13178 - IQ calmodulin-binding motif (IQ) // Protein of unknown function (DUF4005) (DUF4005)
Pavir.2KG553400.1	197	(1 of 1) PF16122 - 40S ribosomal protein SA C-terminus (40S_SA_C)
Pavir.3NG236300.1	199	(1 of 27) PF00407 - Pathogenesis-related protein Bet v I family (Bet_v_1)
Pavir.5NG253100.1	201	(1 of 5) PTHR10366:SF244 - CINNAMYL-ALCOHOL DEHYDROGENASE-RELATED
Pavir.8NG270600.1	202	-
Pavir.1KG293200.1	203	(1 of 280) 1.11.1.7 - Peroxidase / Lactoperoxidase
Pavir.4NG335200.1	204	(1 of 71) PF03087 - Arabidopsis protein of unknown function (DUF241)
Pavir.3NG020000.1	212	(1 of 200) PF02362 - B3 DNA binding domain (B3)
Pavir.8KG087500.2	212	(1 of 23) PF07645//PF07714//PF13947 - Calcium-binding EGF domain (EGF_CA) // Protein tyrosine kinase (Pkinase_Tyr) // Wall-associated receptor kinase galacturonan-binding (GUB_WAK_bind)
Pavir.3KG262183.1	213	(1 of 2) PTHR22595//PTHR22595:SF53 - CHITINASE-RELATED // SUBFAMILY NOT NAMED
Pavir.9NG600400.1	216	(1 of 2) PTHR10795//PTHR10795:SF367 - PROPROTEIN CONVERTASE SUBTILISIN/KEXIN // SUBFAMILY NOT NAMED
Pavir.2KG226358.1	217	(1 of 2827) 2.7.11.1 - Non-specific serine/threonine protein kinase / Threonine-specific protein kinase
Pavir.6NG096700.2	220	(1 of 3) PTHR31568:SF17 - EXPRESSED PROTEIN
Pavir.9KG079000.1	221	(1 of 50) K14484 - auxin-responsive protein IAA (IAA)
Pavir.9NG189200.1	234	(1 of 36) KOG0513 - Ca2+-independent phospholipase A2
Pavir.9NG483000.1	235	(1 of 2) PTHR10071:SF172 - GATA TRANSCRIPTION FACTOR 2
Pavir.1KG042300.1	242	(1 of 6) PTHR32093//PTHR32093:SF36 - FAMILY NOT NAMED // EXTENSIN-LIKE PROTEIN
Pavir.9NG675900.1	245	(1 of 2) PTHR31460//PTHR31460:SF0 - FAMILY NOT NAMED // EXPRESSED PROTEIN-RELATED
Pavir.3KG094400.1	251	(1 of 12) PTHR22893//PTHR22893:SF44 - NADH OXIDOREDUCTASE-RELATED // SUBFAMILY NOT NAMED
Pavir.5KG181200.1	253	(1 of 226) K00430 - peroxidase (E1.11.1.7)
Pavir.4NG340700.1	262	(1 of 2) K09828 - delta24-sterol reductase (DHCR24)
Pavir.3KG410500.1	265	-
Pavir.7KG186800.1	266	(1 of 44) K05658 - ATP-binding cassette, subfamily B (MDR/TAP), member 1 (ABCB1)
Pavir.1KG227200.1	267	(1 of 2) PTHR23180//PTHR23180:SF273 - CENTAURIN/ARF // SUBFAMILY NOT NAMED
Pavir.7NG130600.1	271	(1 of 6) PF13668 - Ferritin-like domain (Ferritin_2)
Pavir.7KG087700.1	271	(1 of 2) PTHR10168//PTHR10168:SF44 - GLUTAREDOXIN // GLUTAREDOXIN DOMAIN-CONTAINING CYSTEINE-RICH PROTEIN CG12206-RELATED
Pavir.6KG355200.1	272	(1 of 2) PTHR27008:SF41 - LEUCINE-RICH REPEAT PROTEIN KINASE-LIKE PROTEIN
Pavir.9NG814200.1	274	(1 of 4) PTHR24006:SF430 - F-BOX PROTEIN FBX14-RELATED
Pavir.9KG422377.1	281	(1 of 6) PTHR13256//PTHR13256:SF45 - N-ACETYLTRANSFERASE 9 // SUBFAMILY NOT NAMED
Pavir.9KG075500.1	283	(1 of 36) KOG0513 - Ca2+-independent phospholipase A2
Pavir.9KG585100.1	287	(1 of 2) PTHR27000//PTHR27000:SF99 - FAMILY NOT NAMED // LEUCINE-RICH REPEAT RECEPTOR-LIKE PROTEIN KINASE PXL1
Pavir.2KG203070.1	289	-
Pavir.9NG560000.1	289	(1 of 4) PTHR10772//PTHR10772:SF12 - 10 KDA HEAT SHOCK PROTEIN // SUBFAMILY NOT NAMED
Pavir.6KG383072.1	289	(1 of 2) PTHR31717:SF3 - ZINC FINGER PROTEIN CONSTANS-LIKE 14-RELATED
Pavir.9KG327600.1	298	(1 of 2) PTHR10071:SF172 - GATA TRANSCRIPTION FACTOR 2
Pavir.4NG060300.1	303	(1 of 2) PTHR18929//PTHR18929:SF59 - PROTEIN DISULFIDE ISOMERASE // PROTEIN DISULFIDE ISOMERASE-LIKE 1-5-RELATED
Pavir.7KG414700.2	304	(1 of 2) PTHR31062:SF11 - XYLOGLUCAN ENDOTRANSGLUCOSYLASE/HYDROLASE PROTEIN 9
Pavir.1NG355800.1	312	(1 of 6) K07760 - cyclin-dependent kinase [EC:2.7.11.22] (CDK)
Pavir.9KG196700.3	313	(1 of 28) PF00612//PF13178 - IQ calmodulin-binding motif (IQ) // Protein of unknown function (DUF4005) (DUF4005)
Pavir.7KG384600.1	319	(1 of 2) PTHR12411//PTHR12411:SF343 - CYSTEINE PROTEASE FAMILY C1-RELATED // SUBFAMILY NOT NAMED
Pavir.5KG746600.1	321	(1 of 2) PTHR22814//PTHR22814:SF78 - COPPER TRANSPORT PROTEIN ATOX1-RELATED // SUBFAMILY NOT NAMED
Pavir.9NG487800.1	322	(1 of 226) K00430 - peroxidase (E1.11.1.7)
Pavir.3NG019600.2	322	(1 of 205) PF12937 - F-box-like (F-box-like)
Pavir.9KG045400.2	323	-
Pavir.9KG078500.1	324	(1 of 2) PTHR32378//PTHR32378:SF10 - FAMILY NOT NAMED // GUANINE NUCLEOTIDE-BINDING PROTEIN SUBUNIT GAMMA 2
Pavir.2KG422076.1	325	(1 of 2) PTHR13068//PTHR13068:SF25 - CGI-12 PROTEIN-RELATED // MITOCHONDRIAL TRANSCRIPTION TERMINATION FACTOR FAMILY PROTEIN
Pavir.5NG184100.1	329	(1 of 2) PTHR16019//PTHR16019:SF8 - SYNAPSE-ASSOCIATED PROTEIN // SUBFAMILY NOT NAMED
Pavir.9KG312700.1	332	(1 of 226) K00430 - peroxidase (E1.11.1.7)
Pavir.4NG235400.2	334	(1 of 3) PTHR27007//PTHR27007:SF21 - FAMILY NOT NAMED // L-TYPE LECTIN-DOMAIN CONTAINING RECEPTOR KINASE S.7-RELATED
Pavir.1NG036300.1	341	(1 of 2) PTHR23012//PTHR23012:SF65 - MEMBRANE ASSOCIATED RING FINGER // SUBFAMILY NOT NAMED
Pavir.5NG278500.1	348	(1 of 2) PTHR10015//PTHR10015:SF187 - HEAT SHOCK TRANSCRIPTION FACTOR // HEAT STRESS TRANSCRIPTION FACTOR C-1
Pavir.3KG357300.2	349	(1 of 2) PTHR32227//PTHR32227:SF98 - FAMILY NOT NAMED // GB|AAD30228.1
Pavir.5NG619500.1	363	(1 of 2) PTHR11064:SF42 - NUCLEAR TRANSCRIPTION FACTOR Y SUBUNIT B-5
Pavir.2KG257700.1	363	(1 of 33) PF00560//PF07714//PF08263//PF13855 - Leucine Rich Repeat (LRR_1) // Protein tyrosine kinase (Pkinase_Tyr) // Leucine rich repeat N-terminal domain (LRRNT_2) // Leucine rich repeat (LRR_8)
Pavir.1NG053400.1	365	(1 of 4) K00963 - UTP--glucose-1-phosphate uridylyltransferase (UGP2, galU, galF)
Pavir.6NG118600.2	369	(1 of 5) PTHR14154//PTHR14154:SF16 - UPF0041 BRAIN PROTEIN 44-RELATED // SUBFAMILY NOT NAMED
Pavir.4NG275222.1	369	-
Pavir.3NG237000.1	385	(1 of 3) K00770 - 1,4-beta-D-xylan synthase (E2.4.2.24)
Pavir.4NG139377.1	390	(1 of 2) K02603 - origin recognition complex subunit 1 (ORC1)
Pavir.3NG140754.1	390	(1 of 3) PTHR10286//PTHR10286:SF10 - INORGANIC PYROPHOSPHATASE // F11O4.12
Pavir.2KG328200.1	391	(1 of 4) PTHR11709//PTHR11709:SF28 - MULTI-COPPER OXIDASE // SUBFAMILY NOT NAMED
Pavir.5NG082100.1	392	(1 of 27) K11253 - histone H3 (H3)
Pavir.6KG298900.3	395	(1 of 2) K02325 - DNA polymerase epsilon subunit 2 (POLE2)
Pavir.6KG340300.3	408	(1 of 4) 2.1.1.104//2.1.1.175//2.1.1.267 - Caffeoyl-CoA O-methyltransferase / Trans-caffeoyl-CoA 3-O-methyltransferase // Tricin synthase // Flavonoid 3',5'-methyltransferase
Pavir.5NG488700.1	423	(1 of 8) PF06219 - Protein of unknown function (DUF1005) (DUF1005)
Pavir.2NG296306.1	424	(1 of 89) PF00069//PF00560//PF08263//PF13855 - Protein kinase domain (Pkinase) // Leucine Rich Repeat (LRR_1) // Leucine rich repeat N-terminal domain (LRRNT_2) // Leucine rich repeat (LRR_8)
Pavir.3NG140805.1	441	(1 of 2) PTHR10024//PTHR10024:SF240 - SYNAPTOTAGMIN // SUBFAMILY NOT NAMED
Pavir.5KG753600.1	445	(1 of 2) PTHR11064:SF42 - NUCLEAR TRANSCRIPTION FACTOR Y SUBUNIT B-5
Pavir.9NG678400.1	445	(1 of 5) PTHR22904//PTHR22904:SF7 - TPR REPEAT CONTAINING PROTEIN // T14P4.7 PROTEIN
Pavir.1NG319600.2	447	(1 of 9) PTHR11945//PTHR11945:SF144 - MADS BOX PROTEIN // AGAMOUS-LIKE MADS-BOX PROTEIN AGL17-RELATED
Pavir.3NG183387.1	450	(1 of 6) PTHR10165//PTHR10165:SF93 - LIPID PHOSPHATE PHOSPHATASE // SUBFAMILY NOT NAMED
Pavir.5KG192000.1	453	-
Pavir.4NG045944.1	454	-
Pavir.3KG029000.1	456	(1 of 128) PF03168 - Late embryogenesis abundant protein (LEA_2)
Pavir.4NG065930.1	460	(1 of 46) PF00046//PF02183 - Homeobox domain (Homeobox) // Homeobox associated leucine zipper (HALZ)
Pavir.9NG068700.1	465	(1 of 3) K00234 - succinate dehydrogenase (ubiquinone) flavoprotein subunit (SDHA, SDH1)
Pavir.1KG505200.1	465	-
Pavir.9NG042200.1	476	(1 of 3) K14307 - nucleoporin p58/p45 (NUPL1, NUP49)
Pavir.4KG073600.1	478	(1 of 26) PF05910 - Plant protein of unknown function (DUF868) (DUF868)
Pavir.1NG465857.1	479	-
Pavir.9NG650500.1	481	(1 of 2) PTHR22904//PTHR22904:SF348 - TPR REPEAT CONTAINING PROTEIN // SUBFAMILY NOT NAMED
Pavir.4KG215800.1	481	(1 of 67) K09286 - EREBP-like factor (EREBP)
Pavir.5KG074800.2	486	(1 of 67) PF10250 - GDP-fucose protein O-fucosyltransferase (O-FucT)
Pavir.5NG497800.1	488	(1 of 2) PTHR32096//PTHR32096:SF19 - FAMILY NOT NAMED // WRKY TRANSCRIPTION FACTOR 69-RELATED
Pavir.1KG039800.1	488	(1 of 2) K06632 - wee1-like protein kinase (WEE1)
Pavir.7NG212068.1	492	-
Pavir.9KG566500.1	505	(1 of 127) PF02298 - Plastocyanin-like domain (Cu_bind_like)
Pavir.3KG356600.1	507	(1 of 7) 2.4.1.168//2.4.2.39 - Xyloglucan 4-glucosyltransferase // Xyloglucan 6-xylosyltransferase / Xyloglucan 6-alpha-D-xylosyltransferase
Pavir.1KG436500.1	523	-
Pavir.2NG412800.2	553	(1 of 127) 3.2.1.39 - Glucan endo-1,3-beta-D-glucosidase / Laminarinase
Pavir.3NG181770.1	555	(1 of 51) PF02469 - Fasciclin domain (Fasciclin)
Pavir.2NG339400.1	563	(1 of 39) PF12708 - Pectate lyase superfamily protein (Pectate_lyase_3)
Pavir.2NG585120.1	563	(1 of 2) PTHR21262//PTHR21262:SF15 - GUANOSINE-3',5'-BIS DIPHOSPHATE 3'-PYROPHOSPHOHYDROLASE // SUBFAMILY NOT NAMED
Pavir.4KG065600.1	569	(1 of 2) PTHR18929//PTHR18929:SF59 - PROTEIN DISULFIDE ISOMERASE // PROTEIN DISULFIDE ISOMERASE-LIKE 1-5-RELATED
Pavir.2NG408700.2	574	(1 of 2) PTHR31288//PTHR31288:SF5 - FAMILY NOT NAMED // GENOMIC DNA, CHROMOSOME 3, P1 CLONE: MXL8-RELATED
Pavir.1NG455300.1	590	(1 of 2827) 2.7.11.1 - Non-specific serine/threonine protein kinase / Threonine-specific protein kinase
Pavir.5KG076500.1	660	(1 of 1) PTHR13489:SF0 - MINI-CHROMOSOME MAINTENANCE COMPLEX-BINDING PROTEIN
Pavir.6NG139800.1	665	(1 of 7) PTHR11746//PTHR11746:SF108 - O-METHYLTRANSFERASE // SUBFAMILY NOT NAMED
Pavir.7KG392800.1	673	(1 of 2) PTHR31071//PTHR31071:SF2 - FAMILY NOT NAMED // F11F12.2 PROTEIN
Pavir.1NG366300.2	700	(1 of 2) PTHR11695//PTHR11695:SF449 - ALCOHOL DEHYDROGENASE RELATED // ALCOHOL DEHYDROGENASE-LIKE 6
Pavir.7KG207365.1	708	(1 of 2) PTHR22844//PTHR22844:SF199 - F-BOX AND WD40 DOMAIN PROTEIN // F21J9.19
Pavir.3KG128700.2	732	(1 of 2) 5.5.1.9 - Cycloeucalenol cycloisomerase / Cycloeucalenol--obtusifoliol isomerase

## Sheet: PvCYP71Z26
Gene IDs	Pavir.1KG382300.1	annotations	Comments
Pavir.1KG382300.1	1	(1 of 15) 1.14.13.143 - Ent-isokaurene C2-hydroxylase / CYP71Z6	PvCYP71Z26
Pavir.1NG307400.1	2	(1 of 7) 5.5.1.14 - Syn-copalyl-diphosphate synthase / Syn-CPP synthase
Pavir.8KG389330.1	2	(1 of 4) 1.1.1.295 - Momilactone-A synthase / Momilactone A synthase
Pavir.1NG337519.1	3	-
Pavir.4NG329700.1	3	(1 of 12) PTHR22835//PTHR22835:SF116 - ZINC FINGER FYVE DOMAIN CONTAINING PROTEIN // SUBFAMILY NOT NAMED
Pavir.3KG510100.1	4	(1 of 27) PF00407 - Pathogenesis-related protein Bet v I family (Bet_v_1)
Pavir.1KG082000.1	5	(1 of 10) 2.4.1.203 - Trans-zeatin O-beta-D-glucosyltransferase / Zeatin O-glucosyltransferase
Pavir.8NG242900.2	7	(1 of 3) PF00931//PF07714//PF13855 - NB-ARC domain (NB-ARC) // Protein tyrosine kinase (Pkinase_Tyr) // Leucine rich repeat (LRR_8)
Pavir.3KG065600.1	8	(1 of 4) PTHR23244//PTHR23244:SF321 - KELCH REPEAT DOMAIN // KELCH REPEAT-CONTAINING PROTEIN 1-RELATED
Pavir.8NG079406.1	9	(1 of 25) 3.1.3.3 - Phosphoserine phosphatase
Pavir.9KG231314.4	10	(1 of 7) K00012 - UDPglucose 6-dehydrogenase (UGDH, ugd)
Pavir.4KG294010.1	10	(1 of 20) PF00069//PF00560//PF13855 - Protein kinase domain (Pkinase) // Leucine Rich Repeat (LRR_1) // Leucine rich repeat (LRR_8)
Pavir.2NG045319.1	11	-
Pavir.7NG170300.1	11	(1 of 91) PF00069//PF00954//PF01453//PF08276 - Protein kinase domain (Pkinase) // S-locus glycoprotein domain (S_locus_glycop) // D-mannose binding lectin (B_lectin) // PAN-like domain (PAN_2)
Pavir.2KG029032.1	12	(1 of 96) PF08224 - Domain of unknown function (DUF1719) (DUF1719)
Pavir.8NG120600.1	13	(1 of 2) PTHR31062//PTHR31062:SF15 - FAMILY NOT NAMED // XYLOGLUCAN ENDOTRANSGLUCOSYLASE/HYDROLASE PROTEIN 4-RELATED
Pavir.7NG376900.1	13	(1 of 4) K17268 - coatomer protein complex, subunit epsilon (COPE)
Pavir.1NG318200.1	14	(1 of 4) PTHR11926//PTHR11926:SF258 - GLUCOSYL/GLUCURONOSYL TRANSFERASES // SUBFAMILY NOT NAMED
Pavir.7NG196100.2	15	(1 of 8) PTHR12832 - TESTIS-SPECIFIC PROTEIN PBS13 T-COMPLEX 11
Pavir.6NG191800.1	15	(1 of 99) PTHR23155//PTHR23155:SF484 - LEUCINE-RICH REPEAT-CONTAINING PROTEIN // SUBFAMILY NOT NAMED
Pavir.9KG646000.2	18	(1 of 8) PTHR11695//PTHR11695:SF408 - ALCOHOL DEHYDROGENASE RELATED // SUBFAMILY NOT NAMED
Pavir.9NG693700.5	19	(1 of 4) PTHR21726//PTHR21726:SF33 - PHOSPHATIDYLINOSITOL N-ACETYLGLUCOSAMINYLTRANSFERASE SUBUNIT P DOWN SYNDROME CRITICAL REGION PROTEIN 5 -RELATED // SUBFAMILY NOT NAMED
Pavir.1NG169100.3	20	(1 of 7) PTHR11514//PTHR11514:SF33 - MYC // TRANSCRIPTION FACTOR BHLH27-RELATED
Pavir.8KG244900.1	20	(1 of 55) PF08137 - DVL family (DVL)
Pavir.5NG272400.1	22	-
Pavir.8KG093100.3	22	(1 of 8) PTHR11695//PTHR11695:SF408 - ALCOHOL DEHYDROGENASE RELATED // SUBFAMILY NOT NAMED
Pavir.1KG024200.2	25	(1 of 10) 4.2.3.48 - (3S,6E)-nerolidol synthase / Nerolidol synthase
Pavir.2KG447600.1	25	(1 of 2) PTHR23024//PTHR23024:SF217 - MEMBER OF 'GDXG' FAMILY OF LIPOLYTIC ENZYMES // SUBFAMILY NOT NAMED
Pavir.1NG488176.1	26	-
Pavir.6KG127275.1	26	-
Pavir.5KG571407.1	27	-
Pavir.2KG088700.1	27	(1 of 4) PTHR11177//PTHR11177:SF171 - CHITINASE // SUBFAMILY NOT NAMED
Pavir.5NG106181.1	28	(1 of 9) PTHR10891//PTHR10891:SF590 - EF-HAND CALCIUM-BINDING DOMAIN CONTAINING PROTEIN // SUBFAMILY NOT NAMED
Pavir.6KG062435.1	28	(1 of 75) PF00560//PF08263//PF13855 - Leucine Rich Repeat (LRR_1) // Leucine rich repeat N-terminal domain (LRRNT_2) // Leucine rich repeat (LRR_8)
Pavir.4KG221300.5	28	(1 of 31) PF12854//PF13041 - PPR repeat (PPR_1) // PPR repeat family (PPR_2)
Pavir.4KG335600.1	30	(1 of 57) 1.14.13.121 - Premnaspirodiene oxygenase / Hyoscymus muticus premnaspirodiene oxygenase
Pavir.1KG434200.1	30	(1 of 45) PF00234 - Protease inhibitor/seed storage/LTP family (Tryp_alpha_amyl)
Pavir.7NG359288.1	31	(1 of 75) PF00304 - Gamma-thionin family (Gamma-thionin)
Pavir.4NG114800.2	31	(1 of 26) PTHR14155//PTHR14155:SF146 - RING FINGER DOMAIN-CONTAINING // SUBFAMILY NOT NAMED
Pavir.2KG142232.2	32	-
Pavir.4NG011200.2	33	(1 of 6) 1.1.1.44 - Phosphogluconate dehydrogenase (NADP(+)-dependent, decarboxylating) / Phosphogluconic acid dehydrogenase
Pavir.9NG814600.1	33	(1 of 34) PF16913 - Purine nucleobase transmembrane transport (PUNUT)
Pavir.5NG455900.1	33	-
Pavir.8KG164400.1	33	(1 of 5) K14516 - ethylene-responsive transcription factor 1 (ERF1)
Pavir.4KG292605.2	34	-
Pavir.3NG056005.1	34	(1 of 116) PF00892 - EamA-like transporter family (EamA)
Pavir.7NG388501.1	35	(1 of 4) PTHR11102//PTHR11102:SF71 - SEL-1-LIKE PROTEIN // SUBFAMILY NOT NAMED
Pavir.5KG118800.1	35	-
Pavir.8NG176401.1	36	(1 of 39) 2.3.1.196 - Benzyl alcohol O-benzoyltransferase
Pavir.7KG332300.1	37	(1 of 10) K17893 - ubiquinol oxidase (AOX1, AOX2)
Pavir.5KG531400.1	37	(1 of 29) PTHR11926//PTHR11926:SF337 - GLUCOSYL/GLUCURONOSYL TRANSFERASES // SUBFAMILY NOT NAMED
Pavir.5NG555000.1	41	(1 of 2) PTHR11200:SF112 - DNASE I-LIKE SUPERFAMILY PROTEIN
Pavir.9NG752877.5	41	(1 of 2) K05749 - cytoplasmic FMR1 interacting protein (CYFIP)
Pavir.2NG176100.1	42	(1 of 15) K02927 - large subunit ribosomal protein L40e (RP-L40e, RPL40)
Pavir.8NG278000.2	44	(1 of 7) PTHR11177:SF214 - ACIDIC ENDOCHITINASE
Pavir.2NG507912.1	44	(1 of 3) PTHR11709//PTHR11709:SF11 - MULTI-COPPER OXIDASE // SUBFAMILY NOT NAMED
Pavir.3NG127900.1	45	(1 of 2) PTHR10502//PTHR10502:SF124 - ANNEXIN // SUBFAMILY NOT NAMED
Pavir.6KG030900.1	46	(1 of 4) PTHR11638//PTHR11638:SF102 - ATP-DEPENDENT CLP PROTEASE // SUBFAMILY NOT NAMED
Pavir.9KG123385.1	46	(1 of 2) PTHR32099//PTHR32099:SF1 - CYSTEINE-RICH REPEAT SECRETORY PROTEIN // CYSTEINE-RICH RECEPTOR-LIKE PROTEIN KINASE 9-RELATED
Pavir.1NG393019.1	46	(1 of 34) PF14547 - Hydrophobic seed protein (Hydrophob_seed)
Pavir.1KG177200.1	48	(1 of 280) 1.11.1.7 - Peroxidase / Lactoperoxidase
Pavir.4KG336300.1	48	(1 of 57) 1.14.13.121 - Premnaspirodiene oxygenase / Hyoscymus muticus premnaspirodiene oxygenase
Pavir.5KG545742.2	48	(1 of 4) PTHR11669//PTHR11669:SF12 - REPLICATION FACTOR C / DNA POLYMERASE III GAMMA-TAU SUBUNIT // SUBFAMILY NOT NAMED
Pavir.2NG501500.1	49	(1 of 2) PTHR23024//PTHR23024:SF217 - MEMBER OF 'GDXG' FAMILY OF LIPOLYTIC ENZYMES // SUBFAMILY NOT NAMED
Pavir.2KG442200.2	49	(1 of 2) PTHR22761//PTHR22761:SF20 - SNF7 - RELATED // SUBFAMILY NOT NAMED
Pavir.1KG424100.2	50	(1 of 45) PF00234 - Protease inhibitor/seed storage/LTP family (Tryp_alpha_amyl)
Pavir.7NG373000.1	51	-
Pavir.8KG028204.2	52	(1 of 2) KOG0027//KOG0037 - Calmodulin and related proteins (EF-Hand superfamily) // Ca2+-binding protein, EF-Hand protein superfamily
Pavir.8KG323800.1	55	-
Pavir.3NG258251.1	55	-
Pavir.2KG528100.1	57	(1 of 2) PTHR24089//PTHR24089:SF395 - FAMILY NOT NAMED // MITOCHONDRIAL PHOSPHATE CARRIER PROTEIN 2, MITOCHONDRIAL
Pavir.6NG007331.1	57	-
Pavir.8NG045540.1	58	-
Pavir.2KG129900.1	60	-
Pavir.3NG043882.1	60	(1 of 50) PF00280 - Potato inhibitor I family (potato_inhibit)
Pavir.5KG612800.1	60	(1 of 9) PTHR10366//PTHR10366:SF349 - NAD DEPENDENT EPIMERASE/DEHYDRATASE // SUBFAMILY NOT NAMED
Pavir.1KG382200.1	63	(1 of 7) K04120 - ent-copalyl diphosphate synthase (E5.5.1.13)
Pavir.9NG816600.1	63	(1 of 7) K00121 - S-(hydroxymethyl)glutathione dehydrogenase / alcohol dehydrogenase (frmA, ADH5, adhC)
Pavir.2NG344200.1	63	(1 of 2) PTHR11527//PTHR11527:SF161 - SMALL HEAT-SHOCK PROTEIN HSP20 FAMILY // SUBFAMILY NOT NAMED
Pavir.4KG357400.15	65	(1 of 10) K17686 - Cu+-exporting ATPase (copA, ATP7)
Pavir.4KG281235.1	65	-
Pavir.8NG083800.2	65	(1 of 17) PTHR10209//PTHR10209:SF163 - OXIDOREDUCTASE, 2OG-FE II OXYGENASE FAMILY PROTEIN // SUBFAMILY NOT NAMED
Pavir.5NG061600.3	65	(1 of 5) PTHR22950:SF280 - TRANSMEMBRANE AMINO ACID TRANSPORTER FAMILY PROTEIN
Pavir.8NG164600.2	67	(1 of 12) PF12799 - Leucine Rich repeats (2 copies) (LRR_4)
Pavir.8NG334700.1	69	-
Pavir.3KG268100.2	69	(1 of 18) PF04788 - Protein of unknown function (DUF620) (DUF620)
Pavir.1NG522800.1	70	-
Pavir.7NG170317.1	70	(1 of 91) PF00069//PF00954//PF01453//PF08276 - Protein kinase domain (Pkinase) // S-locus glycoprotein domain (S_locus_glycop) // D-mannose binding lectin (B_lectin) // PAN-like domain (PAN_2)
Pavir.6KG198500.1	70	(1 of 26) PTHR21495//PTHR21495:SF81 - NUCLEOPORIN-RELATED // SUBFAMILY NOT NAMED
Pavir.7NG085000.2	70	(1 of 2) PTHR10579//PTHR10579:SF55 - CALCIUM-ACTIVATED CHLORIDE CHANNEL REGULATOR // SUBFAMILY NOT NAMED
Pavir.3NG079702.1	71	-
Pavir.5KG448400.1	71	(1 of 4) PTHR33124//PTHR33124:SF3 - FAMILY NOT NAMED // EXPRESSED PROTEIN
Pavir.3KG556900.1	72	(1 of 91) PF00069//PF00954//PF01453//PF08276 - Protein kinase domain (Pkinase) // S-locus glycoprotein domain (S_locus_glycop) // D-mannose binding lectin (B_lectin) // PAN-like domain (PAN_2)
Pavir.5NG123781.1	73	(1 of 8) PF00228 - Bowman-Birk serine protease inhibitor family (Bowman-Birk_leg)
Pavir.8KG209900.2	73	(1 of 39) 2.3.1.196 - Benzyl alcohol O-benzoyltransferase
Pavir.1KG482315.1	73	(1 of 1) PTHR31579//PTHR31579:SF15 - FAMILY NOT NAMED // F2401.16
Pavir.8KG373900.1	73	-
Pavir.1NG221700.1	75	(1 of 2) PTHR24351//PTHR24351:SF74 - RIBOSOMAL PROTEIN S6 KINASE // SUBFAMILY NOT NAMED
Pavir.9KG409685.1	76	(1 of 2) PTHR11214//PTHR11214:SF119 - BETA-1,3-N-ACETYLGLUCOSAMINYLTRANSFERASE // BETA-1,3-GALACTOSYLTRANSFERASE 18-RELATED
Pavir.9KG325500.3	77	-
Pavir.9KG483300.1	77	(1 of 7) PTHR11260//PTHR11260:SF261 - GLUTATHIONE S-TRANSFERASE, GST, SUPERFAMILY, GST DOMAIN CONTAINING // SUBFAMILY NOT NAMED
Pavir.8KG087784.1	79	(1 of 198) PF13947 - Wall-associated receptor kinase galacturonan-binding (GUB_WAK_bind)
Pavir.9KG163552.1	79	(1 of 3) 4.1.1.25//4.1.1.28 - Tyrosine decarboxylase / L-tyrosine carboxy-lyase // Aromatic-L-amino-acid decarboxylase / Tryptophan decarboxylase
Pavir.3NG044182.1	80	(1 of 12) PTHR22893//PTHR22893:SF44 - NADH OXIDOREDUCTASE-RELATED // SUBFAMILY NOT NAMED
Pavir.6NG197003.1	81	-
Pavir.1NG393500.1	82	(1 of 34) PF14547 - Hydrophobic seed protein (Hydrophob_seed)
Pavir.5KG129487.1	84	-
Pavir.7KG031590.1	85	-
Pavir.2NG512500.2	87	(1 of 6) PTHR33307//PTHR33307:SF2 - FAMILY NOT NAMED // BNR/ASP-BOX REPEAT FAMILY PROTEIN
Pavir.4NG341600.2	88	(1 of 71) PF03087 - Arabidopsis protein of unknown function (DUF241)
Pavir.5NG032800.1	89	(1 of 8) PTHR24347//PTHR24347:SF168 - SERINE/THREONINE-PROTEIN KINASE // CBL-INTERACTING SERINE/THREONINE-PROTEIN KINASE 12-RELATED
Pavir.8KG391966.1	89	(1 of 117) PF07762 - Protein of unknown function (DUF1618) (DUF1618)
Pavir.1NG381800.1	91	-
Pavir.1KG450135.1	92	(1 of 11) PF06454 - Protein of unknown function (DUF1084) (DUF1084)
Pavir.3NG065850.1	92	(1 of 4) PTHR11669//PTHR11669:SF12 - REPLICATION FACTOR C / DNA POLYMERASE III GAMMA-TAU SUBUNIT // SUBFAMILY NOT NAMED
Pavir.1KG434100.1	92	(1 of 45) PF00234 - Protease inhibitor/seed storage/LTP family (Tryp_alpha_amyl)
Pavir.9KG615500.1	94	(1 of 2) PTHR10992:SF828 - ALPHA/BETA-HYDROLASES SUPERFAMILY PROTEIN-RELATED
Pavir.2NG543000.1	94	(1 of 5) PTHR31008//PTHR31008:SF2 - COP1-INTERACTING PROTEIN-RELATED // TOLL-INTERLEUKIN-RESISTANCE (TIR) DOMAIN-CONTAINING PROTEIN
Pavir.3NG277900.1	95	(1 of 4) PTHR32468//PTHR32468:SF20 - FAMILY NOT NAMED // CATION/H(+) ANTIPORTER 19
Pavir.4KG173203.1	95	(1 of 9) K13222 - indole-3-glycerol-phosphate lyase (BX1, IGL)
Pavir.9KG150970.1	96	-
Pavir.5KG515200.1	98	(1 of 2) PTHR23115//PTHR23115:SF139 - TRANSLATION FACTOR // SUBFAMILY NOT NAMED
Pavir.9NG578600.8	98	(1 of 4) PTHR23176//PTHR23176:SF44 - RHO/RAC/CDC GTPASE-ACTIVATING PROTEIN // SUBFAMILY NOT NAMED
Pavir.6KG246000.1	100	(1 of 1) PTHR23077//PTHR23077:SF73 - AAA-FAMILY ATPASE // SUBFAMILY NOT NAMED
Pavir.8NG240400.2	101	(1 of 16) PF00560//PF00931 - Leucine Rich Repeat (LRR_1) // NB-ARC domain (NB-ARC)
Pavir.7KG024800.2	101	(1 of 2) PTHR31867//PTHR31867:SF4 - FAMILY NOT NAMED // EXPANSIN-A11
Pavir.2NG633600.1	102	(1 of 4) PTHR11782//PTHR11782:SF48 - ADENOSINE/GUANOSINE DIPHOSPHATASE // SUBFAMILY NOT NAMED
Pavir.5KG712401.1	103	(1 of 80) 3.6.5.5 - Dynamin GTPase
Pavir.9KG032495.1	104	-
Pavir.3NG271100.1	104	(1 of 57) 1.14.13.121 - Premnaspirodiene oxygenase / Hyoscymus muticus premnaspirodiene oxygenase
Pavir.8KG398602.1	105	-
Pavir.8NG330000.1	107	(1 of 139) PF13962 - Domain of unknown function (PGG)
Pavir.5KG466114.1	108	(1 of 2) K01832 - thromboxane-A synthase (TBXAS1, CYP5A)
Pavir.2NG075246.1	108	(1 of 362) PF00847 - AP2 domain (AP2)
Pavir.3KG310400.3	108	(1 of 7) K08145 - MFS transporter, SP family, solute carrier family 2 (facilitated glucose transporter), member 8 (SLC2A8, GLUT8)
Pavir.1NG270600.1	110	-
Pavir.2NG074700.2	110	(1 of 362) PF00847 - AP2 domain (AP2)
Pavir.2NG584520.1	111	(1 of 4) PTHR31636//PTHR31636:SF40 - FAMILY NOT NAMED // SCARECROW-LIKE PROTEIN 29
Pavir.6NG019100.1	111	(1 of 19) KOG2615 - Permease of the major facilitator superfamily
Pavir.1KG558601.1	111	-
Pavir.3KG485722.1	113	(1 of 182) PF03478 - Protein of unknown function (DUF295) (DUF295)
Pavir.8NG335226.1	114	-
Pavir.9NG069423.1	114	-
Pavir.4NG014929.3	115	(1 of 6) PTHR10378//PTHR10378:SF9 - LIM DOMAIN-BINDING PROTEIN // CHIP, ISOFORM B
Pavir.8NG246900.2	116	(1 of 4) PTHR11601//PTHR11601:SF46 - CYSTEINE DESULFURYLASE // SUBFAMILY NOT NAMED
Pavir.4NG124089.2	121	(1 of 26) PF00651//PF03000 - BTB/POZ domain (BTB) // NPH3 family (NPH3)
Pavir.7KG411600.1	123	(1 of 2) PTHR10168//PTHR10168:SF80 - GLUTAREDOXIN // SUBFAMILY NOT NAMED
Pavir.1NG544700.1	123	(1 of 26) PF00083//PF07690 - Sugar (and other) transporter (Sugar_tr) // Major Facilitator Superfamily (MFS_1)
Pavir.3NG193307.1	126	-
Pavir.1NG393600.1	129	(1 of 34) PF14547 - Hydrophobic seed protein (Hydrophob_seed)
Pavir.9NG743131.1	131	(1 of 3) PTHR13789//PTHR13789:SF247 - MONOOXYGENASE // SUBFAMILY NOT NAMED
Pavir.7KG035209.1	132	(1 of 157) PTHR23273 - REPLICATION FACTOR A 1, RFA1
Pavir.5KG195214.1	134	-
Pavir.2NG190200.2	137	(1 of 96) PF08224 - Domain of unknown function (DUF1719) (DUF1719)
Pavir.3NG059500.1	137	(1 of 5) PTHR11654//PTHR11654:SF21 - OLIGOPEPTIDE TRANSPORTER-RELATED // SUBFAMILY NOT NAMED
Pavir.8NG164700.2	138	(1 of 14) PF00069//PF00931 - Protein kinase domain (Pkinase) // NB-ARC domain (NB-ARC)
Pavir.2KG264600.1	138	(1 of 15) K17302 - coatomer, subunit beta' (COPB2, SEC27)
Pavir.6KG257500.1	141	-
Pavir.9NG834400.2	146	(1 of 11) PF01535//PF14432 - PPR repeat (PPR) // DYW family of nucleic acid deaminases (DYW_deaminase)
Pavir.2KG228900.1	146	(1 of 362) PF00847 - AP2 domain (AP2)
Pavir.4KG163100.2	146	(1 of 2) PTHR31388//PTHR31388:SF9 - FAMILY NOT NAMED // PEROXIDASE 11
Pavir.7KG077709.1	150	(1 of 205) PF04578//PF13968 - Protein of unknown function, DUF594 (DUF594) // Domain of unknown function (DUF4220) (DUF4220)
Pavir.3KG557000.1	154	(1 of 57) 1.14.13.121 - Premnaspirodiene oxygenase / Hyoscymus muticus premnaspirodiene oxygenase
Pavir.3NG236600.3	157	(1 of 27) PF00407 - Pathogenesis-related protein Bet v I family (Bet_v_1)
Pavir.3NG074200.1	158	(1 of 3) PTHR13018//PTHR13018:SF29 - PROBABLE MEMBRANE PROTEIN DUF221-RELATED // ERD (EARLY-RESPONSIVE TO DEHYDRATION STRESS) FAMILY PROTEIN
Pavir.2NG309515.1	161	(1 of 4) PTHR32285//PTHR32285:SF57 - FAMILY NOT NAMED // PROTEIN ALTERED XYLOGLUCAN 4
Pavir.2KG514905.1	164	(1 of 128) PF03168 - Late embryogenesis abundant protein (LEA_2)
Pavir.6NG006200.1	164	(1 of 16) 1.14.13.138 - Indolin-2-one monooxygenase / CYP71C2
Pavir.6KG349300.2	167	(1 of 302) PF00651 - BTB/POZ domain (BTB)
Pavir.5NG043800.1	168	-
Pavir.2KG088764.1	172	(1 of 4) PTHR11177//PTHR11177:SF171 - CHITINASE // SUBFAMILY NOT NAMED
Pavir.2NG380606.1	175	(1 of 2) PTHR23324//PTHR23324:SF74 - SEC14 RELATED PROTEIN // SUBFAMILY NOT NAMED
Pavir.2KG576059.1	176	-
Pavir.3NG318300.1	177	-
Pavir.6NG086200.1	185	(1 of 98) PF07883 - Cupin domain (Cupin_2)
Pavir.5NG103700.2	185	(1 of 90) 3.1.4.46 - Glycerophosphodiester phosphodiesterase / Glycerophosphoryl diester phosphodiesterase
Pavir.5KG170700.1	188	(1 of 7) 1.14.99.37 - Taxadiene 5-alpha-hydroxylase
Pavir.8NG081500.1	193	(1 of 39) 2.3.1.196 - Benzyl alcohol O-benzoyltransferase
Pavir.4KG140800.1	193	-
Pavir.9KG467300.1	194	-
Pavir.7NG187046.1	198	(1 of 24) K13681 - xyloglucan fucosyltransferase [EC:2.4.1.-] Fuc a1-2 Gal (FUT)
Pavir.3KG311100.2	199	(1 of 477) PF00646 - F-box domain (F-box)
Pavir.1NG066000.3	206	(1 of 3) PTHR10836//PTHR10836:SF46 - GLYCERALDEHYDE 3-PHOSPHATE DEHYDROGENASE // SUBFAMILY NOT NAMED
Pavir.2KG298322.1	208	(1 of 11) PTHR10353//PTHR10353:SF48 - GLYCOSYL HYDROLASE // SUBFAMILY NOT NAMED
Pavir.1KG556500.1	218	(1 of 26) PF00083//PF07690 - Sugar (and other) transporter (Sugar_tr) // Major Facilitator Superfamily (MFS_1)
Pavir.7NG217200.1	220	(1 of 22) PF04862 - Protein of unknown function (DUF642) (DUF642)
Pavir.9NG024165.1	222	(1 of 2827) 2.7.11.1 - Non-specific serine/threonine protein kinase / Threonine-specific protein kinase
Pavir.7KG146700.2	223	(1 of 4) PTHR22849//PTHR22849:SF49 - WDSAM1 PROTEIN // SUBFAMILY NOT NAMED
Pavir.5KG175100.1	224	(1 of 13) 2.3.1.153 - Anthocyanin 5-(6'''-hydroxycinnamoyltransferase)
Pavir.8NG295500.5	228	(1 of 3) PTHR31851//PTHR31851:SF16 - FAMILY NOT NAMED // MEMBRANE PROTEIN OF ER BODY 2
Pavir.8NG081600.1	229	(1 of 19) PTHR24298:SF58 - CYTOCHROME P450 76C1
Pavir.2NG272600.1	230	(1 of 130) PF01357//PF03330 - Pollen allergen (Pollen_allerg_1) // Rare lipoprotein A (RlpA)-like double-psi beta-barrel (DPBB_1)
Pavir.5KG575728.1	234	(1 of 3) PTHR11474//PTHR11474:SF33 - TYROSINASE // SUBFAMILY NOT NAMED
Pavir.1KG558501.1	246	(1 of 14) PTHR11260//PTHR11260:SF315 - GLUTATHIONE S-TRANSFERASE, GST, SUPERFAMILY, GST DOMAIN CONTAINING // SUBFAMILY NOT NAMED
Pavir.2KG249600.1	247	(1 of 3) PTHR22854//PTHR22854:SF14 - TRYPTOPHAN BIOSYNTHESIS PROTEIN // SUBFAMILY NOT NAMED
Pavir.3NG079738.1	250	(1 of 3) K18054 - 2'-deoxymugineic-acid 2'-dioxygenase / mugineic-acid 3-dioxygenase (IDS3_2)
Pavir.8KG206207.1	255	(1 of 39) 2.3.1.196 - Benzyl alcohol O-benzoyltransferase
Pavir.5NG012564.1	257	(1 of 477) PF00646 - F-box domain (F-box)
Pavir.4KG200899.1	263	-
Pavir.4NG230553.1	322	(1 of 10) PTHR23024//PTHR23024:SF162 - MEMBER OF 'GDXG' FAMILY OF LIPOLYTIC ENZYMES // SUBFAMILY NOT NAMED

## Sheet: PvCYP71Z27
Gene IDs	Pavir.3NG047560.1	annotations	Comments
Pavir.3NG047560.1	179	(1 of 16) PF01823 - MAC/Perforin domain (MACPF)	PvCYP71Z27; barely expressed in my dataset
Pavir.8KG250500.1	179	(1 of 3) PTHR23201//PTHR23201:SF12 - EXTENSIN, PROLINE-RICH PROTEIN // SUBFAMILY NOT NAMED
Pavir.1NG129419.1	180	(1 of 78) PTHR23272//PTHR23272:SF52 - BED FINGER-RELATED // SUBFAMILY NOT NAMED
Pavir.5KG781600.4	180	-
Pavir.2NG029409.1	179	-
Pavir.6NG191903.1	178	-
Pavir.7KG345900.1	121	(1 of 2) K14787 - multiple RNA-binding domain-containing protein 1 (MRD1, RBM19)
Pavir.1KG118800.1	180	-
Pavir.8NG051100.3	181	(1 of 2) PTHR12542//PTHR12542:SF41 - EXOCYST COMPLEX PROTEIN EXO70 // EXOCYST SUBUNIT EXO70 FAMILY PROTEIN A3-RELATED
Pavir.8KG251945.1	181	-
Pavir.3KG494700.1	205	(1 of 4) KOG0101 - Molecular chaperones HSP70/HSC70, HSP70 superfamily
Pavir.9NG541800.2	180	-
Pavir.3NG079628.1	184	(1 of 7) K02896 - large subunit ribosomal protein L24e (RP-L24e, RPL24)
Pavir.8KG229602.2	182	(1 of 48) PF13401 - AAA domain (AAA_22)
Pavir.6KG416100.1	184	(1 of 26) PF03080//PF14365 - Domain of unknown function (DUF239) (DUF239) // Domain of unknown function (DUF4409) (DUF4409)
Pavir.3NG054500.1	129	(1 of 4) PTHR21043 - IOJAP SUPERFAMILY ORTHOLOG
Pavir.2NG042119.1	133	-
Pavir.9NG302400.8	131	(1 of 4) K15436 - transportin-3 (TRPO3, MTR10)
Pavir.4KG375902.1	185	(1 of 4) 2.7.1.46 - L-arabinokinase
Pavir.7NG130957.1	183	-
Pavir.2NG440100.1	135	(1 of 120) 2.7.7.6 - DNA-directed RNA polymerase / RNA polymerase III
Pavir.2KG395205.1	185	-
Pavir.2KG048400.1	184	(1 of 477) PF00646 - F-box domain (F-box)
Pavir.3NG215300.4	135	-
Pavir.9NG645300.2	133	(1 of 9) PTHR23068//PTHR23068:SF3 - DNA CYTOSINE-5- -METHYLTRANSFERASE 3-RELATED // DNA (CYTOSINE-5)-METHYLTRANSFERASE DRM1-RELATED
Pavir.7NG439625.1	136	-
Pavir.9NG469000.1	135	(1 of 2) K03253 - translation initiation factor 3 subunit B (EIF3B)
Pavir.9KG535926.2	52	(1 of 4) 2.7.1.138 - Ceramide kinase / Acylsphingosine kinase
Pavir.7NG435318.3	184	(1 of 17) 2.4.2.30 - NAD(+) ADP-ribosyltransferase / Poly(ADP-ribose)polymerase
Pavir.2NG122003.2	184	-
Pavir.5NG004100.1	137	(1 of 4) PTHR22844//PTHR22844:SF211 - F-BOX AND WD40 DOMAIN PROTEIN // SUBFAMILY NOT NAMED
Pavir.6KG072000.2	138	-
Pavir.9KG472372.1	139	(1 of 2) PTHR24359 - SERINE/THREONINE-PROTEIN KINASE SBK1
Pavir.4NG179400.2	139	-
Pavir.3NG297300.1	138	-
Pavir.9NG789300.3	139	(1 of 1) PTHR14445//PTHR14445:SF44//PTHR22884//PTHR22884:SF326 - GRB10 INTERACTING GYF PROTEIN // SUBFAMILY NOT NAMED // SET DOMAIN PROTEINS // HISTONE-LYSINE N-METHYLTRANSFERASE ASHH3
Pavir.3KG534000.4	184	(1 of 2) KOG2449 - Methylmalonate semialdehyde dehydrogenase
Pavir.5KG182921.3	140	(1 of 1) PF00226//PF07719//PF13181//PF13414 - DnaJ domain (DnaJ) // Tetratricopeptide repeat (TPR_2) // Tetratricopeptide repeat (TPR_8) // TPR repeat (TPR_11)
Pavir.9NG600100.1	186	(1 of 2) PTHR31741//PTHR31741:SF3 - FAMILY NOT NAMED // O-FUCOSYLTRANSFERASE-LIKE PROTEIN
Pavir.5KG596600.1	54	-
Pavir.2KG003900.4	54	(1 of 61) PTHR23155//PTHR23155:SF629 - LEUCINE-RICH REPEAT-CONTAINING PROTEIN // SUBFAMILY NOT NAMED
Pavir.2KG215200.1	140	(1 of 2) K14832 - ribosome biogenesis protein MAK21 (MAK21, NOC1, CEBPZ)
Pavir.2NG389700.1	188	(1 of 55) PF03479 - Domain of unknown function (DUF296) (DUF296)
Pavir.8NG079412.2	54	(1 of 25) 3.1.3.3 - Phosphoserine phosphatase
Pavir.2NG592700.3	141	(1 of 2) PTHR35323:SF2 - SAP DOMAIN-CONTAINING PROTEIN
Pavir.9NG213100.1	141	(1 of 4) K01126 - glycerophosphoryl diester phosphodiesterase (E3.1.4.46, glpQ, ugpQ)
Pavir.1KG389000.1	142	(1 of 75) PF00304 - Gamma-thionin family (Gamma-thionin)
Pavir.4KG304800.1	142	(1 of 5) PTHR10795//PTHR10795:SF3 - PROPROTEIN CONVERTASE SUBTILISIN/KEXIN // SUBFAMILY NOT NAMED
Pavir.3NG048100.1	186	(1 of 2) PTHR24351:SF55 - AGC KINASE 1.7-RELATED
Pavir.5KG216000.8	143	(1 of 44) K05658 - ATP-binding cassette, subfamily B (MDR/TAP), member 1 (ABCB1)
Pavir.8NG115601.1	143	-
Pavir.9NG062195.3	55	(1 of 2) K07870 - Ras homolog gene family, member T1 (RHOT1, ARHT1)
Pavir.2KG298120.1	143	-
Pavir.7NG087378.1	55	-
Pavir.9NG316473.1	55	-
Pavir.4KG336200.1	142	-
Pavir.5NG286300.4	144	(1 of 55) PTHR23155//PTHR23155:SF541 - LEUCINE-RICH REPEAT-CONTAINING PROTEIN // SUBFAMILY NOT NAMED
Pavir.7KG019800.1	56	-
Pavir.8KG388630.1	56	-
Pavir.1KG296900.1	187	(1 of 2) PTHR12983//PTHR12983:SF9 - FAMILY NOT NAMED // RING FINGER PROTEIN 10
Pavir.2KG465000.1	186	(1 of 2) PTHR23042//PTHR23042:SF67 - CIRCADIAN PROTEIN CLOCK/ARNT/BMAL/PAS // TRANSCRIPTION FACTOR ILR3-RELATED
Pavir.6KG214512.1	145	(1 of 3) PTHR11654//PTHR11654:SF58 - OLIGOPEPTIDE TRANSPORTER-RELATED // SUBFAMILY NOT NAMED
Pavir.9KG035380.4	145	(1 of 4) K05236 - coatomer protein complex, subunit alpha (xenin) (COPA)
Pavir.1KG208677.2	145	(1 of 2) PTHR10174//PTHR10174:SF124 - RETINALDEHYDE BINDING PROTEIN-RELATED // SUBFAMILY NOT NAMED
Pavir.3KG313900.1	57	(1 of 7) K00031 - isocitrate dehydrogenase (IDH1, IDH2, icd)
Pavir.5NG012684.1	57	(1 of 2) 3.2.1.106 - Mannosyl-oligosaccharide glucosidase / Processing A-glucosidase I
Pavir.7KG114400.1	57	-
Pavir.9NG316300.2	146	(1 of 3) KOG0512//KOG4412 - Fetal globin-inducing factor (contains ankyrin repeats) // 26S proteasome regulatory complex, subunit PSMD10
Pavir.5NG410740.1	147	-
Pavir.9KG094700.1	58	-
Pavir.9NG608400.1	147	(1 of 4) PTHR10984//PTHR10984:SF35 - ENDOPLASMIC RETICULUM-GOLGI INTERMEDIATE COMPARTMENT PROTEIN // SUBFAMILY NOT NAMED
Pavir.1KG252700.3	147	(1 of 4) PTHR11514:SF58 - TRANSCRIPTION FACTOR SPEECHLESS
Pavir.5NG162200.1	147	(1 of 9) PTHR31744:SF10 - NAC DOMAIN CONTAINING PROTEIN 87
Pavir.7KG119605.5	147	(1 of 4) PTHR24006//PTHR24006:SF456 - FAMILY NOT NAMED // GRR1-LIKE PROTEIN 1-RELATED
Pavir.8KG389300.2	146	(1 of 205) PF12937 - F-box-like (F-box-like)
Pavir.9KG388954.2	189	(1 of 2) PTHR23002//PTHR23002:SF66 - ZINC FINGER CCHC DOMAIN CONTAINING PROTEIN // SUBFAMILY NOT NAMED
Pavir.3KG422203.1	58	-
Pavir.6KG391500.1	147	(1 of 4) PTHR13690//PTHR13690:SF80 - FAMILY NOT NAMED // TRANSCRIPTION FACTOR POSF21-RELATED
Pavir.8NG162500.3	58	(1 of 18) PTHR23155//PTHR23155:SF624 - LEUCINE-RICH REPEAT-CONTAINING PROTEIN // SUBFAMILY NOT NAMED
Pavir.2KG066164.1	59	(1 of 42) PF03181 - BURP domain (BURP)
Pavir.2NG561200.2	59	(1 of 11) K14411 - RNA-binding protein Musashi (MSI)
Pavir.5KG251400.2	187	(1 of 61) PTHR23155//PTHR23155:SF629 - LEUCINE-RICH REPEAT-CONTAINING PROTEIN // SUBFAMILY NOT NAMED
Pavir.6KG151200.1	147	(1 of 16) PTHR12411//PTHR12411:SF348 - CYSTEINE PROTEASE FAMILY C1-RELATED // SUBFAMILY NOT NAMED
Pavir.6NG030300.1	59	(1 of 95) PF00642 - Zinc finger C-x8-C-x5-C-x3-H type (and similar) (zf-CCCH)
Pavir.9NG452300.3	146	(1 of 1) PTHR11946//PTHR11946:SF75 - ISOLEUCYL, LEUCYL, TYROSYL, VALYL AND METHIONYL-TRNA SYNTHETASES // SUBFAMILY NOT NAMED
Pavir.3NG181800.3	59	(1 of 4) K14546 - U3 small nucleolar RNA-associated protein 5 (UTP5, WDR43)
Pavir.9NG487300.24	147	(1 of 2) PTHR13258//PTHR13258:SF0 - UNCHARACTERIZED // COILED-COIL DOMAIN-CONTAINING PROTEIN 132
Pavir.3KG457300.1	59	(1 of 1) 3.6.1.29 - Bis(5'-adenosyl)-triphosphatase / Dinucleosidetriphosphatase
Pavir.5KG741600.14	148	(1 of 2) PTHR24423//PTHR24423:SF381 - TWO-COMPONENT SENSOR HISTIDINE KINASE // HISTIDINE KINASE 3
Pavir.4NG201411.1	59	-
Pavir.1KG382400.2	190	(1 of 15) 1.14.13.143 - Ent-isokaurene C2-hydroxylase / CYP71Z6
Pavir.6KG412012.1	190	(1 of 302) PF00651 - BTB/POZ domain (BTB)
Pavir.9KG528540.1	60	(1 of 203) KOG0157 - Cytochrome P450 CYP4/CYP19/CYP26 subfamilies
Pavir.9KG633500.2	189	(1 of 1) PTHR10797//PTHR10797:SF11 - CCR4-NOT TRANSCRIPTION COMPLEX SUBUNIT // SUBFAMILY NOT NAMED
Pavir.2NG184660.1	148	(1 of 11) PTHR23155//PTHR23155:SF531 - LEUCINE-RICH REPEAT-CONTAINING PROTEIN // SUBFAMILY NOT NAMED
Pavir.6NG063500.1	60	-
Pavir.5KG091200.2	60	(1 of 28) PF12442 - Protein of unknown function (DUF3681) (DUF3681)
Pavir.5NG037608.1	189	(1 of 33) PTHR25952:SF191 - PROTEIN T12G3.2, ISOFORM D
Pavir.9KG105340.1	150	-
Pavir.2NG270400.6	60	(1 of 3) PTHR24221:SF169 - ABC TRANSPORTER B FAMILY MEMBER 28
Pavir.3KG136767.3	188	(1 of 2) PTHR31045:SF4 - (Z)-GAMMA-BISABOLENE SYNTHASE 1-RELATED
Pavir.5KG248000.4	150	-
Pavir.2NG251000.1	150	(1 of 55) PF08137 - DVL family (DVL)
Pavir.2NG591220.1	60	-
Pavir.4NG075357.1	150	(1 of 31) PF04674 - Phosphate-induced protein 1 conserved region (Phi_1)
Pavir.9NG109800.4	61	(1 of 2) PTHR11680:SF10 - SERINE HYDROXYMETHYLTRANSFERASE 1, MITOCHONDRIAL
Pavir.3KG266700.1	149	(1 of 2) 1.23.1.1//1.23.1.3 - (+)-pinoresinol reductase / Pinoresinol/lariciresinol reductase // (-)-pinoresinol reductase / Pinoresinol/lariciresinol reductase
Pavir.1KG104700.1	61	-
Pavir.2KG540432.1	61	(1 of 20) PTHR11260//PTHR11260:SF219 - GLUTATHIONE S-TRANSFERASE, GST, SUPERFAMILY, GST DOMAIN CONTAINING // SUBFAMILY NOT NAMED
Pavir.5KG479300.8	61	(1 of 2) PTHR27001:SF26 - PROTEIN KINASE FAMILY PROTEIN
Pavir.6KG220906.1	61	-
Pavir.9KG357913.1	151	-
Pavir.2NG320400.1	151	(1 of 41) PF03634 - TCP family transcription factor (TCP)
Pavir.9NG767800.1	190	(1 of 4) PTHR11260//PTHR11260:SF287 - GLUTATHIONE S-TRANSFERASE, GST, SUPERFAMILY, GST DOMAIN CONTAINING // SUBFAMILY NOT NAMED
Pavir.2KG400000.5	61	(1 of 34) PF01535//PF13812 - PPR repeat (PPR) // Pentatricopeptide repeat domain (PPR_3)
Pavir.2NG114692.1	61	-
Pavir.4KG348528.1	61	(1 of 117) PF07762 - Protein of unknown function (DUF1618) (DUF1618)
Pavir.7KG187000.1	151	-
Pavir.2KG424500.13	152	(1 of 2) K08852 - serine/threonine-protein kinase/endoribonuclease IRE1 (ERN1)
Pavir.2NG515300.9	61	(1 of 1) 3.6.3.34//3.6.3.44 - Iron-chelate-transporting ATPase // Xenobiotic-transporting ATPase / Steroid-transporting ATPase
Pavir.2NG646650.1	61	-
Pavir.5KG780101.1	61	-
Pavir.5KG461600.1	152	-
Pavir.6KG147400.2	62	-
Pavir.7NG256600.1	62	(1 of 11) K13065 - shikimate O-hydroxycinnamoyltransferase (E2.3.1.133, HCT)
Pavir.8NG110703.1	152	(1 of 8) PTHR11685//PTHR11685:SF142 - RBR FAMILY RING FINGER AND IBR DOMAIN-CONTAINING // SUBFAMILY NOT NAMED
Pavir.1NG102438.1	62	-
Pavir.3NG220889.1	62	(1 of 12) 4.2.3.30 - Ent-pimara-8(14),15-diene synthase
Pavir.4NG334650.1	62	-
Pavir.2NG553803.1	152	(1 of 3) PTHR10562//PTHR10562:SF21 - SMALL UBIQUITIN-RELATED MODIFIER // SUBFAMILY NOT NAMED
Pavir.4KG206925.1	62	(1 of 4) PTHR24361//PTHR24361:SF318 - MITOGEN-ACTIVATED KINASE KINASE KINASE // SUBFAMILY NOT NAMED
Pavir.6KG384000.2	62	(1 of 2) PTHR23180//PTHR23180:SF242 - CENTAURIN/ARF // SUBFAMILY NOT NAMED
Pavir.7NG198934.1	62	-
Pavir.8KG077300.1	190	-
Pavir.9KG205500.6	191	(1 of 2) PTHR12526//PTHR12526:SF409 - GLYCOSYLTRANSFERASE // SUBFAMILY NOT NAMED
Pavir.4NG066900.3	152	(1 of 4) PTHR11760//PTHR11760:SF21 - 30S/40S RIBOSOMAL PROTEIN S3 // TAIL-ANCHORED PROTEIN INSERTION RECEPTOR WRB
Pavir.6NG340166.1	62	-
Pavir.1KG208716.1	191	-
Pavir.3NG135500.1	62	(1 of 1) PTHR23415//PTHR23415:SF12 - CYCLIN-DEPENDENT KINASES REGULATORY SUBUNIT/60S RIBOSOME SUBUNIT BIOGENESIS PROTEIN NIP7 // CYCLIN-DEPENDENT KINASES REGULATORY SUBUNIT
Pavir.5KG086300.2	153	(1 of 1) KOG0198//KOG0472 - MEKK and related serine/threonine protein kinases // Leucine-rich repeat protein
Pavir.6KG094400.2	153	(1 of 2) PTHR10906//PTHR10906:SF9 - SECY/SEC61-ALPHA FAMILY MEMBER // PREPROTEIN TRANSLOCASE SUBUNIT SCY1, CHLOROPLASTIC
Pavir.6NG083300.7	62	(1 of 2) PTHR15921:SF4 - PCF11P-SIMILAR PROTEIN 4
Pavir.7NG287700.6	152	(1 of 5) PTHR22891//PTHR22891:SF34 - EUKARYOTIC TRANSLATION INITIATION FACTOR 2C // SUBFAMILY NOT NAMED
Pavir.3KG263533.4	153	(1 of 2) 3.2.1.152 - Mannosylglycoprotein endo-beta-mannosidase / Endo-beta-mannosidase
Pavir.5KG717400.1	62	(1 of 2) PTHR12565//PTHR12565:SF170 - STEROL REGULATORY ELEMENT-BINDING PROTEIN // SUBFAMILY NOT NAMED
Pavir.7NG215668.1	62	(1 of 2) PTHR22298//PTHR22298:SF39 - ENDO-1,4-BETA-GLUCANASE // ENDOGLUCANASE 7
Pavir.7NG435381.1	153	(1 of 134) PTHR11260//PTHR11260:SF248 - GLUTATHIONE S-TRANSFERASE, GST, SUPERFAMILY, GST DOMAIN CONTAINING // SUBFAMILY NOT NAMED
Pavir.8NG259302.1	62	(1 of 2827) 2.7.11.1 - Non-specific serine/threonine protein kinase / Threonine-specific protein kinase
Pavir.9NG307900.1	62	(1 of 1) PTHR16433//PTHR16433:SF0 - FAMILY NOT NAMED // DOLICHOL-PHOSPHATE MANNOSYLTRANSFERASE SUBUNIT 3
Pavir.9NG324200.1	62	(1 of 4) PTHR22792//PTHR22792:SF2 - LUPUS LA PROTEIN-RELATED // LA-RELATED PROTEIN 1
Pavir.3NG183466.1	63	-
Pavir.5KG102400.2	63	(1 of 90) 3.1.4.46 - Glycerophosphodiester phosphodiesterase / Glycerophosphoryl diester phosphodiesterase
Pavir.6KG215706.14	63	(1 of 2) K06111 - exocyst complex component 4 (EXOC4, SEC8L1)
Pavir.8NG259300.1	63	(1 of 117) PF07762 - Protein of unknown function (DUF1618) (DUF1618)
Pavir.8NG326284.1	153	-
Pavir.9KG105820.1	63	(1 of 1) KOG0292 - Vesicle coat complex COPI, alpha subunit
Pavir.9NG019200.2	63	(1 of 5) PTHR31008:SF0 - COP1-INTERACTING PROTEIN-LIKE PROTEIN
Pavir.9NG164973.1	63	-
Pavir.2KG198574.8	63	(1 of 3) K10592 - E3 ubiquitin-protein ligase HUWE1 (HUWE1, MULE, ARF-BP1)
Pavir.4NG155500.1	63	(1 of 1) KOG0658//KOG0659 - Glycogen synthase kinase-3 // Cdk activating kinase (CAK)/RNA polymerase II transcription initiation/nucleotide excision repair factor TFIIH/TFIIK, kinase subunit CDK7
Pavir.4NG175500.2	63	(1 of 4) K02355 - elongation factor G (fusA, GFM, EFG)
Pavir.5NG376700.2	63	-
Pavir.7KG043009.1	63	(1 of 3) PTHR13832//PTHR13832:SF307 - PROTEIN PHOSPHATASE 2C // SUBFAMILY NOT NAMED
Pavir.5NG167400.1	63	(1 of 7) K17301 - coatomer, subunit beta (COPB1, SEC26)
Pavir.1KG074677.1	63	-
Pavir.1KG401200.2	63	(1 of 4) PTHR11909//PTHR11909:SF114 - CASEIN KINASE-RELATED // ADK1
Pavir.1KG531800.1	63	(1 of 2) PTHR10383//PTHR10383:SF25 - SERINE INCORPORATOR // SERINC-DOMAIN CONTAINING SERINE AND SPHINGOLIPID BIOSYNTHESIS PROTEIN
Pavir.5NG374500.3	63	(1 of 2) K14772 - U3 small nucleolar RNA-associated protein 20 (UTP20)
Pavir.6NG325200.4	63	(1 of 1) KOG0265//KOG0286//KOG0643 - U5 snRNP-specific protein-like factor and related proteins // G-protein beta subunit // Translation initiation factor 3, subunit i (eIF-3i)/TGF-beta receptor-interacting protein (TRIP-1)
Pavir.7KG213210.1	63	-
Pavir.7NG305400.11	63	(1 of 3) PTHR10071//PTHR10071:SF168 - TRANSCRIPTION FACTOR GATA GATA BINDING FACTOR // SUBFAMILY NOT NAMED
Pavir.9NG588114.2	63	(1 of 16) PTHR11746//PTHR11746:SF86 - O-METHYLTRANSFERASE // SUBFAMILY NOT NAMED
Pavir.9KG432900.3	178	(1 of 6) K14802 - phospholipid-transporting ATPase [EC:3.6.3.1] (DRS2, ATP8A)
Pavir.1NG136900.2	45	(1 of 2) PTHR23503//PTHR23503:SF37 - FAMILY NOT NAMED // PLASTIDIC GLUCOSE TRANSPORTER 2-RELATED
Pavir.6NG063600.2	124	(1 of 17) PTHR10209//PTHR10209:SF163 - OXIDOREDUCTASE, 2OG-FE II OXYGENASE FAMILY PROTEIN // SUBFAMILY NOT NAMED
Pavir.6KG128906.1	125	-
Pavir.9NG223700.1	128	(1 of 7) PTHR11945//PTHR11945:SF161 - MADS BOX PROTEIN // SUBFAMILY NOT NAMED
Pavir.8NG252400.4	130	(1 of 2827) 2.7.11.1 - Non-specific serine/threonine protein kinase / Threonine-specific protein kinase
Pavir.8KG244000.2	132	(1 of 2) PTHR12606//PTHR12606:SF38 - SENTRIN/SUMO-SPECIFIC PROTEASE // SUBFAMILY NOT NAMED
Pavir.2NG046903.1	133	-
Pavir.4NG010700.2	137	(1 of 2) PTHR10825//PTHR10825:SF26 - RING FINGER DOMAIN-CONTAINING, POLYCOMB GROUP COMPONENT // SUBFAMILY NOT NAMED
Pavir.7NG304400.2	137	-
Pavir.6NG361500.4	138	(1 of 1) 2.7.7.19//2.7.7.52 - Polynucleotide adenylyltransferase / RNA adenylating enzyme // RNA uridylyltransferase / TUT
Pavir.9KG159300.2	55	(1 of 26) 3.4.21.72 - IgA-specific serine endopeptidase / Immunoglobulin A1 protease
Pavir.6NG027800.1	186	-
Pavir.3NG326200.1	188	(1 of 4) PTHR12446//PTHR12446:SF32 - TESMIN/TSO1-RELATED // SUBFAMILY NOT NAMED
Pavir.1KG009300.9	58	(1 of 2) PTHR10799//PTHR10799:SF742 - SWI/SNF-RELATED MATRIX-ASSOCIATED ACTIN-DEPENDENT REGULATOR OF CHROMATIN SUBFAMILY-RELATED // GATA ZINC FINGER DOMAIN-CONTAINING PROTEIN 6-RELATED
Pavir.9NG586400.1	178	-
Pavir.1KG537500.1	180	(1 of 2) PTHR24115:SF416 - PHRAGMOPLAST-ASSOCIATED KINESIN-RELATED PROTEIN 2
Pavir.1NG215809.1	180	-
Pavir.9KG290313.1	181	-
Pavir.5NG162400.1	181	-
Pavir.8KG244033.1	182	(1 of 17) PTHR23155//PTHR23155:SF586 - LEUCINE-RICH REPEAT-CONTAINING PROTEIN // SUBFAMILY NOT NAMED
Pavir.6NG364900.1	126	(1 of 3) PTHR24221//PTHR24221:SF119 - FAMILY NOT NAMED // ABC TRANSPORTER B FAMILY MEMBER 1
Pavir.9KG128700.2	128	(1 of 6) K04043 - molecular chaperone DnaK (dnaK)
Pavir.9NG751100.1	184	(1 of 4) PTHR21290//PTHR21290:SF32 - SPHINGOMYELIN SYNTHETASE // SUBFAMILY NOT NAMED
Pavir.2KG067816.1	185	-
Pavir.3NG140946.1	134	(1 of 96) PF08224 - Domain of unknown function (DUF1719) (DUF1719)
Pavir.7NG213100.1	134	(1 of 50) PF01657//PF07714 - Salt stress response/antifungal (Stress-antifung) // Protein tyrosine kinase (Pkinase_Tyr)
Pavir.2KG274500.1	135	(1 of 4) K00208 - enoyl- (fabI)

## Sheet: PvCYP71Z28
Gene IDs	Pavir.1NG304500.1	annotations	Comments
Pavir.1NG304500.1	1	(1 of 15) 1.14.13.143 - Ent-isokaurene C2-hydroxylase / CYP71Z6	PvCYP71Z28
Pavir.1NG324600.1	2	-
Pavir.9KG631500.2	2	(1 of 70) KOG1987 - Speckle-type POZ protein SPOP and related proteins with TRAF, MATH and BTB/POZ domains
Pavir.1KG010400.1	4	(1 of 6) K02575 - MFS transporter, NNP family, nitrate/nitrite transporter (NRT, narK, nrtP, nasA)
Pavir.5NG430800.1	4	-
Pavir.9KG646100.1	7	(1 of 8) PTHR11695//PTHR11695:SF408 - ALCOHOL DEHYDROGENASE RELATED // SUBFAMILY NOT NAMED
Pavir.3NG171900.1	9	(1 of 64) PF00097 - Zinc finger, C3HC4 type (RING finger) (zf-C3HC4)
Pavir.1KG341400.1	10	(1 of 15) 1.14.13.143 - Ent-isokaurene C2-hydroxylase / CYP71Z6	CYP71Z25
Pavir.1KG382115.1	10	(1 of 7) K04120 - ent-copalyl diphosphate synthase (E5.5.1.13)
Pavir.9KG218600.2	14	-
Pavir.3NG247826.1	15	(1 of 55) PTHR23155//PTHR23155:SF541 - LEUCINE-RICH REPEAT-CONTAINING PROTEIN // SUBFAMILY NOT NAMED
Pavir.9KG039900.1	16	(1 of 16) K06966 - uncharacterized protein (K06966)
Pavir.1KG451030.1	17	(1 of 5) PTHR22870:SF177 - F12P19.9 PROTEIN
Pavir.5NG529300.1	17	-
Pavir.1KG365610.1	17	-
Pavir.7KG087555.1	21	-
Pavir.3KG399100.1	22	(1 of 6) PTHR10177:SF203 - G2/MITOTIC-SPECIFIC CYCLIN-B
Pavir.9NG061465.1	22	(1 of 27) PF04759 - Protein of unknown function, DUF617 (DUF617)
Pavir.5NG616500.2	24	(1 of 46) PF04525 - LURP-one-related (LOR)
Pavir.1KG164900.1	26	(1 of 130) PF01357//PF03330 - Pollen allergen (Pollen_allerg_1) // Rare lipoprotein A (RlpA)-like double-psi beta-barrel (DPBB_1)
Pavir.1NG299619.1	33	(1 of 26) 3.4.21.72 - IgA-specific serine endopeptidase / Immunoglobulin A1 protease
Pavir.4KG353100.1	33	(1 of 2) PTHR31752//PTHR31752:SF4 - FAMILY NOT NAMED // AUXIN EFFLUX CARRIER COMPONENT 2
Pavir.2KG586050.1	33	(1 of 1) KOG0352 - ATP-dependent DNA helicase
Pavir.7NG196717.1	33	(1 of 2) PTHR22849//PTHR22849:SF53 - WDSAM1 PROTEIN // SUBFAMILY NOT NAMED
Pavir.7NG200817.1	33	(1 of 51) PTHR23155//PTHR23155:SF498 - LEUCINE-RICH REPEAT-CONTAINING PROTEIN // SUBFAMILY NOT NAMED
Pavir.5NG492700.1	34	(1 of 4) PTHR10071//PTHR10071:SF170 - TRANSCRIPTION FACTOR GATA GATA BINDING FACTOR // SUBFAMILY NOT NAMED
Pavir.5NG151400.1	36	(1 of 20) PF06075 - Plant protein of unknown function (DUF936) (DUF936)
Pavir.3KG509500.1	36	(1 of 27) PF00407 - Pathogenesis-related protein Bet v I family (Bet_v_1)
Pavir.2KG409605.1	37	(1 of 2) PTHR23324//PTHR23324:SF74 - SEC14 RELATED PROTEIN // SUBFAMILY NOT NAMED
Pavir.7NG179300.2	38	(1 of 7) PTHR10091//PTHR10091:SF13 - ALDOSE-1-EPIMERASE // SUBFAMILY NOT NAMED
Pavir.3KG509600.1	39	(1 of 27) PF00407 - Pathogenesis-related protein Bet v I family (Bet_v_1)
Pavir.4KG178300.1	39	-
Pavir.3NG103700.1	40	-
Pavir.9NG315700.1	40	(1 of 28) PF00612//PF13178 - IQ calmodulin-binding motif (IQ) // Protein of unknown function (DUF4005) (DUF4005)
Pavir.1KG382200.1	44	(1 of 7) K04120 - ent-copalyl diphosphate synthase (E5.5.1.13)
Pavir.7KG282200.1	44	(1 of 2) PTHR31321//PTHR31321:SF19 - FAMILY NOT NAMED // PECTINESTERASE 68-RELATED
Pavir.1KG117400.1	45	(1 of 15) K01728 - pectate lyase (pel)
Pavir.9NG418700.1	46	(1 of 4) PTHR11206//PTHR11206:SF174 - MULTIDRUG RESISTANCE PROTEIN // SUBFAMILY NOT NAMED
Pavir.1NG408000.1	48	(1 of 4) PTHR22298//PTHR22298:SF58 - ENDO-1,4-BETA-GLUCANASE // SUBFAMILY NOT NAMED
Pavir.8KG349700.1	48	(1 of 36) KOG0513 - Ca2+-independent phospholipase A2
Pavir.8NG124701.1	48	(1 of 2827) 2.7.11.1 - Non-specific serine/threonine protein kinase / Threonine-specific protein kinase
Pavir.1NG520600.1	49	(1 of 2) PTHR11214//PTHR11214:SF110 - BETA-1,3-N-ACETYLGLUCOSAMINYLTRANSFERASE // SUBFAMILY NOT NAMED
Pavir.6KG383066.1	50	(1 of 2) PTHR11615//PTHR11615:SF120 - NITRATE, FROMATE, IRON DEHYDROGENASE // SUBFAMILY NOT NAMED
Pavir.1NG524500.1	52	(1 of 5) PTHR10795//PTHR10795:SF406 - PROPROTEIN CONVERTASE SUBTILISIN/KEXIN // SUBFAMILY NOT NAMED
Pavir.5KG547300.1	53	(1 of 4) PTHR10071//PTHR10071:SF170 - TRANSCRIPTION FACTOR GATA GATA BINDING FACTOR // SUBFAMILY NOT NAMED
Pavir.2KG416100.1	56	-
Pavir.5NG256600.1	60	(1 of 55) PF08137 - DVL family (DVL)
Pavir.4KG309900.1	61	(1 of 1) PTHR24298:SF129 - CYTOCHROME P450
Pavir.5NG455900.1	61	-
Pavir.1KG467700.1	62	(1 of 5) K07252 - dolichyldiphosphatase (E3.6.1.43)
Pavir.3KG024100.3	62	(1 of 2) PTHR10516//PTHR10516:SF145 - PEPTIDYL-PROLYL CIS-TRANS ISOMERASE // PEPTIDYL-PROLYL CIS-TRANS ISOMERASE FKBP42
Pavir.7NG217800.1	63	(1 of 22) PF04862 - Protein of unknown function (DUF642) (DUF642)
Pavir.7KG208300.1	64	-
Pavir.5NG218400.1	68	-
Pavir.1KG052377.1	70	-
Pavir.4NG091900.1	71	(1 of 24) K13681 - xyloglucan fucosyltransferase [EC:2.4.1.-] Fuc a1-2 Gal (FUT)
Pavir.3NG254464.1	77	(1 of 238) PF02458 - Transferase family (Transferase)
Pavir.5NG648200.8	78	(1 of 2) K09523 - DnaJ homolog subfamily C member 3 (DNAJC3)
Pavir.6KG020300.2	80	(1 of 71) PF03087 - Arabidopsis protein of unknown function (DUF241)
Pavir.6NG115400.1	80	(1 of 17) PTHR10209//PTHR10209:SF163 - OXIDOREDUCTASE, 2OG-FE II OXYGENASE FAMILY PROTEIN // SUBFAMILY NOT NAMED
Pavir.2KG214616.1	81	(1 of 45) 4.2.1.78 - (S)-norcoclaurine synthase / (S)-norlaudanosoline synthase
Pavir.3KG510000.1	81	(1 of 27) PF00407 - Pathogenesis-related protein Bet v I family (Bet_v_1)
Pavir.7NG307000.1	84	(1 of 2827) 2.7.11.1 - Non-specific serine/threonine protein kinase / Threonine-specific protein kinase
Pavir.9NG063290.1	85	(1 of 1) PTHR10666//PTHR10666:SF162 - UBIQUITIN // SUBFAMILY NOT NAMED
Pavir.3KG382900.1	88	(1 of 64) PF00097 - Zinc finger, C3HC4 type (RING finger) (zf-C3HC4)
Pavir.1NG493900.1	91	(1 of 31) PF04674 - Phosphate-induced protein 1 conserved region (Phi_1)
Pavir.6NG118600.2	94	(1 of 5) PTHR14154//PTHR14154:SF16 - UPF0041 BRAIN PROTEIN 44-RELATED // SUBFAMILY NOT NAMED
Pavir.6NG283400.1	99	(1 of 36) KOG0513 - Ca2+-independent phospholipase A2
Pavir.6NG176500.1	102	(1 of 2827) 2.7.11.1 - Non-specific serine/threonine protein kinase / Threonine-specific protein kinase
Pavir.7KG414000.1	105	(1 of 14) K08695 - anthocyanidin reductase (ANR)
Pavir.5KG007600.1	107	(1 of 2) PTHR10994:SF70 - RETICULON-LIKE PROTEIN B4
Pavir.3KG165300.1	107	(1 of 28) PF00612//PF13178 - IQ calmodulin-binding motif (IQ) // Protein of unknown function (DUF4005) (DUF4005)
Pavir.9KG463894.1	110	-
Pavir.3KG509900.1	110	(1 of 27) PF00407 - Pathogenesis-related protein Bet v I family (Bet_v_1)
Pavir.8KG241500.1	111	-
Pavir.5NG575400.1	112	(1 of 13) PTHR11802//PTHR11802:SF71 - SERINE PROTEASE FAMILY S10 SERINE CARBOXYPEPTIDASE // SERINE CARBOXYPEPTIDASE-LIKE 26-RELATED
Pavir.5KG535500.2	114	(1 of 15) PF05340 - Protein of unknown function (DUF740) (DUF740)
Pavir.3KG036578.1	115	(1 of 4) PTHR27008//PTHR27008:SF27 - FAMILY NOT NAMED // LEUCINE-RICH REPEAT RECEPTOR-LIKE PROTEIN KINASE IMK3-RELATED
Pavir.4KG026000.1	122	(1 of 46) PF00046//PF02183 - Homeobox domain (Homeobox) // Homeobox associated leucine zipper (HALZ)
Pavir.3NG177727.1	123	(1 of 89) PF00069//PF00560//PF08263//PF13855 - Protein kinase domain (Pkinase) // Leucine Rich Repeat (LRR_1) // Leucine rich repeat N-terminal domain (LRRNT_2) // Leucine rich repeat (LRR_8)
Pavir.3KG377110.1	125	(1 of 52) PF00999 - Sodium/hydrogen exchanger family (Na_H_Exchanger)
Pavir.9NG816100.2	132	(1 of 8) PTHR11695//PTHR11695:SF408 - ALCOHOL DEHYDROGENASE RELATED // SUBFAMILY NOT NAMED
Pavir.8NG165701.1	132	(1 of 26) PTHR11439//PTHR11439:SF185 - GAG-POL-RELATED RETROTRANSPOSON // SUBFAMILY NOT NAMED
Pavir.9KG327600.1	134	(1 of 2) PTHR10071:SF172 - GATA TRANSCRIPTION FACTOR 2
Pavir.4KG215300.1	135	(1 of 3) K01834 - 2,3-bisphosphoglycerate-dependent phosphoglycerate mutase (PGAM, gpmA)
Pavir.1NG060700.1	136	-
Pavir.1NG355800.1	136	(1 of 6) K07760 - cyclin-dependent kinase [EC:2.7.11.22] (CDK)
Pavir.7KG369300.1	138	(1 of 4) PTHR10091//PTHR10091:SF12 - ALDOSE-1-EPIMERASE // SUBFAMILY NOT NAMED
Pavir.7KG372800.1	140	(1 of 2) PTHR31942:SF15 - MLO-LIKE PROTEIN 11-RELATED
Pavir.1NG367300.1	141	(1 of 7) K14009 - B-cell receptor-associated protein 31 (BCAP31, BAP31)
Pavir.9NG188973.1	142	(1 of 36) KOG0513 - Ca2+-independent phospholipase A2
Pavir.3NG258018.1	143	(1 of 67) 3.2.1.15 - Polygalacturonase / Pectinase
Pavir.1NG492800.1	145	-
Pavir.8NG303936.1	148	(1 of 24) PF07816 - Protein of unknown function (DUF1645) (DUF1645)
Pavir.5NG617000.1	148	(1 of 31) PF05498 - Rapid ALkalinization Factor (RALF) (RALF)
Pavir.5KG448400.1	150	(1 of 4) PTHR33124//PTHR33124:SF3 - FAMILY NOT NAMED // EXPRESSED PROTEIN
Pavir.8KG252600.2	152	(1 of 3) 1.1.1.326 - Zerumbone synthase
Pavir.1KG410000.1	153	(1 of 4) PF00106//PF08659 - short chain dehydrogenase (adh_short) // KR domain (KR)
Pavir.2NG025800.4	158	(1 of 21) PF04784//PF14389 - Protein of unknown function, DUF547 (DUF547) // Leucine-zipper of ternary complex factor MIP1 (Lzipper-MIP1)
Pavir.1KG406800.1	163	-
Pavir.2KG328200.1	166	(1 of 4) PTHR11709//PTHR11709:SF28 - MULTI-COPPER OXIDASE // SUBFAMILY NOT NAMED
Pavir.1NG510800.1	168	(1 of 2) PF16740 - Spindle and kinetochore-associated protein 2 (SKA2)
Pavir.3NG140754.1	168	(1 of 3) PTHR10286//PTHR10286:SF10 - INORGANIC PYROPHOSPHATASE // F11O4.12
Pavir.5NG531200.1	170	(1 of 5) PTHR22912:SF180 - 3-PHENYLPROPIONATE/CINNAMIC ACID DIOXYGENASE FERREDOXIN--NAD(+) REDUCTASE COMPONENT
Pavir.5NG272600.1	173	-
Pavir.5NG012682.1	174	(1 of 44) PF03407 - Nucleotide-diphospho-sugar transferase (Nucleotid_trans)
Pavir.9NG576528.1	175	(1 of 4) PTHR13377//PTHR13377:SF4 - PLACENTAL PROTEIN 6 // SUBFAMILY NOT NAMED
Pavir.9NG120800.1	176	(1 of 2) PTHR31602:SF2 - GROWTH-REGULATING FACTOR 1-RELATED
Pavir.3NG020000.1	177	(1 of 200) PF02362 - B3 DNA binding domain (B3)
Pavir.4KG376500.1	177	(1 of 2) PTHR10795//PTHR10795:SF431 - PROPROTEIN CONVERTASE SUBTILISIN/KEXIN // SUBTILISIN SERINE PROTEASE-RELATED
Pavir.1NG535400.2	179	(1 of 3) PTHR12081//PTHR12081:SF46 - TRANSCRIPTION FACTOR E2F // E2F TRANSCRIPTION FACTOR-LIKE E2FE
Pavir.3KG123242.1	188	(1 of 2) PTHR27001:SF90 - PROTEIN KINASE FAMILY PROTEIN
Pavir.9NG775100.1	189	(1 of 2) PTHR34953//PTHR34953:SF1 - FAMILY NOT NAMED // ALPHA/BETA HYDROLASE RELATED PROTEIN
Pavir.7NG297100.1	190	(1 of 2) K00108 - choline dehydrogenase (betA, CHDH)
Pavir.2NG643700.1	193	(1 of 2) PTHR13778:SF5 - GALACTURONOSYLTRANSFERASE-LIKE 4-RELATED
Pavir.5NG074900.1	196	(1 of 89) PF00069//PF00560//PF08263//PF13855 - Protein kinase domain (Pkinase) // Leucine Rich Repeat (LRR_1) // Leucine rich repeat N-terminal domain (LRRNT_2) // Leucine rich repeat (LRR_8)
Pavir.5NG135500.1	197	(1 of 2) PTHR15362//PTHR15362:SF11 - PHOSPHATIDYLINOSITOL SYNTHASE // SUBFAMILY NOT NAMED
Pavir.7NG085000.2	205	(1 of 2) PTHR10579//PTHR10579:SF55 - CALCIUM-ACTIVATED CHLORIDE CHANNEL REGULATOR // SUBFAMILY NOT NAMED
Pavir.9KG440700.2	206	(1 of 6) PF13668 - Ferritin-like domain (Ferritin_2)
Pavir.5NG630300.1	207	(1 of 1) PTHR11260//PTHR11260:SF288 - GLUTATHIONE S-TRANSFERASE, GST, SUPERFAMILY, GST DOMAIN CONTAINING // SUBFAMILY NOT NAMED
Pavir.3NG248929.1	215	(1 of 6) PTHR10909//PTHR10909:SF331 - ELECTRON TRANSPORT OXIDOREDUCTASE // ACYL-COENZYME A OXIDASE 4, PEROXISOMAL
Pavir.1KG356900.2	215	-
Pavir.8NG324800.1	216	(1 of 93) PF04535 - Domain of unknown function (DUF588) (DUF588)
Pavir.5NG133700.1	220	(1 of 3) K18207 - protein O-mannose beta-1,4-N-acetylglucosaminyltransferase (GTDC2)
Pavir.9NG455300.2	222	(1 of 3) PTHR31500//PTHR31500:SF17 - FAMILY NOT NAMED // AT HOOK MOTIF DNA-BINDING FAMILY PROTEIN
Pavir.5KG751500.1	222	(1 of 31) PF05498 - Rapid ALkalinization Factor (RALF) (RALF)
Pavir.4NG060300.1	227	(1 of 2) PTHR18929//PTHR18929:SF59 - PROTEIN DISULFIDE ISOMERASE // PROTEIN DISULFIDE ISOMERASE-LIKE 1-5-RELATED
Pavir.1KG336200.1	227	(1 of 5) PTHR31719//PTHR31719:SF6 - FAMILY NOT NAMED // NAC (NO APICAL MERISTEM) DOMAIN TRANSCRIPTIONAL REGULATOR SUPERFAMILY PROTEIN
Pavir.3KG357300.2	233	(1 of 2) PTHR32227//PTHR32227:SF98 - FAMILY NOT NAMED // GB|AAD30228.1
Pavir.3NG261600.1	234	(1 of 23) PF00069//PF00560//PF08263 - Protein kinase domain (Pkinase) // Leucine Rich Repeat (LRR_1) // Leucine rich repeat N-terminal domain (LRRNT_2)
Pavir.7NG228900.5	235	(1 of 2) PTHR11669//PTHR11669:SF3 - REPLICATION FACTOR C / DNA POLYMERASE III GAMMA-TAU SUBUNIT // PROTEIN STICHEL-LIKE 2
Pavir.3KG124214.1	239	(1 of 2) PTHR10024//PTHR10024:SF240 - SYNAPTOTAGMIN // SUBFAMILY NOT NAMED
Pavir.3KG138400.1	249	(1 of 2) PTHR22595//PTHR22595:SF35 - CHITINASE-RELATED // SUBFAMILY NOT NAMED
Pavir.3KG410500.1	254	-
Pavir.3NG258087.1	255	-
Pavir.5NG210100.1	257	(1 of 226) K00430 - peroxidase (E1.11.1.7)
Pavir.5KG170700.1	262	(1 of 7) 1.14.99.37 - Taxadiene 5-alpha-hydroxylase
Pavir.2KG510000.1	263	(1 of 56) K09338 - homeobox-leucine zipper protein (HD-ZIP)
Pavir.2KG203070.1	264	-
Pavir.1NG053400.1	266	(1 of 4) K00963 - UTP--glucose-1-phosphate uridylyltransferase (UGP2, galU, galF)
Pavir.5KG612800.1	271	(1 of 9) PTHR10366//PTHR10366:SF349 - NAD DEPENDENT EPIMERASE/DEHYDRATASE // SUBFAMILY NOT NAMED
Pavir.2KG248400.1	277	(1 of 2) PTHR11615//PTHR11615:SF113 - NITRATE, FROMATE, IRON DEHYDROGENASE // SUBFAMILY NOT NAMED
Pavir.2KG393610.1	291	(1 of 2) PTHR12161//PTHR12161:SF19 - UNCHARACTERIZED DUF292 // REGULATOR OF VPS4 ACTIVITY IN THE MVB PATHWAY PROTEIN
Pavir.2NG473900.1	300	(1 of 2) PTHR31355:SF5 - ARM REPEAT SUPERFAMILY PROTEIN
Pavir.5KG583000.1	300	(1 of 2) PTHR31116//PTHR31116:SF4 - FAMILY NOT NAMED // 3-METHYLADENINE GLYCOSYLASE I-RELATED
Pavir.7KG132000.1	302	(1 of 69) PF01344 - Kelch motif (Kelch_1)
Pavir.3KG125214.1	311	-
Pavir.5KG145900.1	313	(1 of 20) PF06075 - Plant protein of unknown function (DUF936) (DUF936)
Pavir.9KG339800.1	314	(1 of 2) PTHR15615//PTHR15615:SF7 - UNCHARACTERIZED // CYCLIN-U4-2-RELATED
Pavir.2NG351500.2	316	(1 of 2) PTHR13683//PTHR13683:SF361 - ASPARTYL PROTEASES // SUBFAMILY NOT NAMED
Pavir.9NG180500.1	318	(1 of 2) PTHR11785//PTHR11785:SF411 - AMINO ACID TRANSPORTER // CATIONIC AMINO ACID TRANSPORTER 2, VACUOLAR-RELATED
Pavir.7NG182600.1	319	(1 of 122) KOG0254 - Predicted transporter (major facilitator superfamily)
Pavir.1KG075500.1	322	(1 of 1) K03190 - urease accessory protein (ureD, ureH)
Pavir.7KG408400.1	322	-
Pavir.5NG439800.1	323	(1 of 3) K03787 - 5'-nucleotidase (surE)
Pavir.9KG163552.1	325	(1 of 3) 4.1.1.25//4.1.1.28 - Tyrosine decarboxylase / L-tyrosine carboxy-lyase // Aromatic-L-amino-acid decarboxylase / Tryptophan decarboxylase
Pavir.8KG280100.2	329	(1 of 35) 2.4.2.39 - Xyloglucan 6-xylosyltransferase / Xyloglucan 6-alpha-D-xylosyltransferase
Pavir.7KG087700.1	330	(1 of 2) PTHR10168//PTHR10168:SF44 - GLUTAREDOXIN // GLUTAREDOXIN DOMAIN-CONTAINING CYSTEINE-RICH PROTEIN CG12206-RELATED
Pavir.3KG041172.1	330	(1 of 16) KOG4593 - Mitotic checkpoint protein MAD1
Pavir.7NG280600.1	332	(1 of 53) PF08263//PF13855 - Leucine rich repeat N-terminal domain (LRRNT_2) // Leucine rich repeat (LRR_8)
Pavir.7NG025134.1	335	(1 of 2) K15505 - DNA repair protein RAD5 [EC:3.6.4.-] (RAD5)
Pavir.7NG130600.1	338	(1 of 6) PF13668 - Ferritin-like domain (Ferritin_2)
Pavir.4NG235400.2	343	(1 of 3) PTHR27007//PTHR27007:SF21 - FAMILY NOT NAMED // L-TYPE LECTIN-DOMAIN CONTAINING RECEPTOR KINASE S.7-RELATED
Pavir.2KG233100.1	344	(1 of 130) PF01357//PF03330 - Pollen allergen (Pollen_allerg_1) // Rare lipoprotein A (RlpA)-like double-psi beta-barrel (DPBB_1)
Pavir.7KG384600.1	353	(1 of 2) PTHR12411//PTHR12411:SF343 - CYSTEINE PROTEASE FAMILY C1-RELATED // SUBFAMILY NOT NAMED
Pavir.3KG356600.1	362	(1 of 7) 2.4.1.168//2.4.2.39 - Xyloglucan 4-glucosyltransferase // Xyloglucan 6-xylosyltransferase / Xyloglucan 6-alpha-D-xylosyltransferase
Pavir.4KG215800.1	366	(1 of 67) K09286 - EREBP-like factor (EREBP)
Pavir.9KG005300.1	368	(1 of 3) PTHR23101//PTHR23101:SF63 - RAB GDP/GTP EXCHANGE FACTOR // SUBFAMILY NOT NAMED
Pavir.2KG385900.1	374	(1 of 2) K10736 - minichromosome maintenance protein 10 (MCM10)
Pavir.9NG769700.3	375	-
Pavir.1KG028800.1	376	(1 of 6) PTHR12565//PTHR12565:SF113 - STEROL REGULATORY ELEMENT-BINDING PROTEIN // SUBFAMILY NOT NAMED
Pavir.2NG395400.1	385	(1 of 2) PTHR24351//PTHR24351:SF101 - RIBOSOMAL PROTEIN S6 KINASE // SUBFAMILY NOT NAMED
Pavir.2NG649800.1	393	(1 of 2) PTHR10015//PTHR10015:SF189 - HEAT SHOCK TRANSCRIPTION FACTOR // SUBFAMILY NOT NAMED
Pavir.5KG335660.1	394	(1 of 28) PF00612//PF13178 - IQ calmodulin-binding motif (IQ) // Protein of unknown function (DUF4005) (DUF4005)
Pavir.1KG112140.1	394	(1 of 20) PF08879//PF08880 - WRC (WRC) // QLQ (QLQ)
Pavir.9NG067451.1	395	(1 of 3) PTHR12565//PTHR12565:SF143 - STEROL REGULATORY ELEMENT-BINDING PROTEIN // SUBFAMILY NOT NAMED
Pavir.7NG285800.1	417	(1 of 4) PTHR10177:SF196 - CYCLIN-B2-1-RELATED
Pavir.6KG298900.3	421	(1 of 2) K02325 - DNA polymerase epsilon subunit 2 (POLE2)
Pavir.6NG080900.1	421	-
Pavir.1KG463500.1	429	-
Pavir.2KG433100.1	437	(1 of 2) PTHR14030//PTHR14030:SF6 - MITOTIC CHECKPOINT SERINE/THREONINE-PROTEIN KINASE BUB1 // MITOTIC CHECKPOINT SERINE/THREONINE-PROTEIN KINASE BUB1
Pavir.5NG253100.1	445	(1 of 5) PTHR10366:SF244 - CINNAMYL-ALCOHOL DEHYDROGENASE-RELATED
Pavir.5KG753600.1	448	(1 of 2) PTHR11064:SF42 - NUCLEAR TRANSCRIPTION FACTOR Y SUBUNIT B-5
Pavir.4NG102600.1	452	(1 of 22) K13947 - auxin efflux carrier family (PIN)
Pavir.8KG087500.2	452	(1 of 23) PF07645//PF07714//PF13947 - Calcium-binding EGF domain (EGF_CA) // Protein tyrosine kinase (Pkinase_Tyr) // Wall-associated receptor kinase galacturonan-binding (GUB_WAK_bind)
Pavir.5KG074800.2	456	(1 of 67) PF10250 - GDP-fucose protein O-fucosyltransferase (O-FucT)
Pavir.9NG221400.1	460	-
Pavir.4NG269500.1	464	(1 of 2) PTHR31752//PTHR31752:SF4 - FAMILY NOT NAMED // AUXIN EFFLUX CARRIER COMPONENT 2
Pavir.9KG585100.1	466	(1 of 2) PTHR27000//PTHR27000:SF99 - FAMILY NOT NAMED // LEUCINE-RICH REPEAT RECEPTOR-LIKE PROTEIN KINASE PXL1
Pavir.9KG146500.1	469	(1 of 5) PTHR10992//PTHR10992:SF869 - ALPHA/BETA HYDROLASE FOLD-CONTAINING PROTEIN // SUBFAMILY NOT NAMED
Pavir.5NG012512.1	469	(1 of 6) PTHR32467:SF8 - AP2-LIKE ETHYLENE-RESPONSIVE TRANSCRIPTION FACTOR BBM
Pavir.3NG249500.1	496	(1 of 2) K11491 - condensin-2 complex subunit D3 (NCAPD3)
Pavir.4NG196400.2	496	(1 of 91) PF00069//PF08263//PF13855 - Protein kinase domain (Pkinase) // Leucine rich repeat N-terminal domain (LRRNT_2) // Leucine rich repeat (LRR_8)
Pavir.9KG632000.1	525	(1 of 26) PF00651//PF03000 - BTB/POZ domain (BTB) // NPH3 family (NPH3)
Pavir.7NG212068.1	543	-
Pavir.6KG361700.1	600	(1 of 10) PF00139//PF07714 - Legume lectin domain (Lectin_legB) // Protein tyrosine kinase (Pkinase_Tyr)
Pavir.7KG186800.1	624	(1 of 44) K05658 - ATP-binding cassette, subfamily B (MDR/TAP), member 1 (ABCB1)
Pavir.5KG761200.1	634	(1 of 3) PF00651//PF12796 - BTB/POZ domain (BTB) // Ankyrin repeats (3 copies) (Ank_2)
Pavir.6NG310300.1	650	(1 of 108) PF00069//PF00139 - Protein kinase domain (Pkinase) // Legume lectin domain (Lectin_legB)
Pavir.9KG079000.1	706	(1 of 50) K14484 - auxin-responsive protein IAA (IAA)

## Sheet: PvCYP71Z29
Gene IDs	Pavir.1NG309700.1	annotations	Comments
Pavir.1NG309700.1	1	(1 of 15) 1.14.13.143 - Ent-isokaurene C2-hydroxylase / CYP71Z6	PvCYP71Z29
Pavir.3KG081000.1	5	(1 of 120) PF03140 - Plant protein of unknown function (DUF247)
Pavir.7KG362400.12	7	(1 of 1) PF00069//PF01636 - Protein kinase domain (Pkinase) // Phosphotransferase enzyme family (APH)
Pavir.5KG062761.1	8	(1 of 2) PTHR11200//PTHR11200:SF175 - INOSITOL 5-PHOSPHATASE // SUBFAMILY NOT NAMED
Pavir.4KG029616.1	8	(1 of 14) PF03386 - Early nodulin 93 ENOD93 protein (ENOD93)
Pavir.7NG408600.1	12	(1 of 2) PTHR31374//PTHR31374:SF7 - FAMILY NOT NAMED // AUXIN INDUCED LIKE-PROTEIN
Pavir.8KG389200.1	17	(1 of 4) 1.1.1.295 - Momilactone-A synthase / Momilactone A synthase
Pavir.2NG031300.1	18	(1 of 108) PF00069//PF00139 - Protein kinase domain (Pkinase) // Legume lectin domain (Lectin_legB)
Pavir.8KG388675.1	22	(1 of 120) PF03140 - Plant protein of unknown function (DUF247)
Pavir.4KG376600.1	26	-
Pavir.8NG214901.1	31	(1 of 80) 2.7.10.1//2.7.11.1 - Receptor protein-tyrosine kinase / Receptor protein tyrosine kinase // Non-specific serine/threonine protein kinase / Threonine-specific protein kinase
Pavir.9NG269373.1	33	(1 of 302) PF00651 - BTB/POZ domain (BTB)
Pavir.7NG020117.1	39	-
Pavir.9KG605400.1	39	(1 of 4) PTHR11328 - MAJOR FACILITATOR SUPERFAMILY DOMAIN-CONTAINING PROTEIN
Pavir.2NG551500.5	41	(1 of 26) PF03080//PF14365 - Domain of unknown function (DUF239) (DUF239) // Domain of unknown function (DUF4409) (DUF4409)
Pavir.9NG481200.6	47	(1 of 2) PTHR10972//PTHR10972:SF88 - OXYSTEROL-BINDING PROTEIN-RELATED // OXYSTEROL-BINDING PROTEIN-RELATED PROTEIN 2A-RELATED
Pavir.2KG096700.2	54	(1 of 61) PTHR23155//PTHR23155:SF629 - LEUCINE-RICH REPEAT-CONTAINING PROTEIN // SUBFAMILY NOT NAMED
Pavir.2NG222009.1	54	(1 of 4) PTHR24093:SF328 - CALCIUM-TRANSPORTING ATPASE 12, PLASMA MEMBRANE-TYPE-RELATED
Pavir.8KG059618.1	55	(1 of 2827) 2.7.11.1 - Non-specific serine/threonine protein kinase / Threonine-specific protein kinase
Pavir.3NG241300.2	56	(1 of 2827) 2.7.11.1 - Non-specific serine/threonine protein kinase / Threonine-specific protein kinase
Pavir.9NG231500.1	58	(1 of 18) K01904 - 4-coumarate--CoA ligase (4CL)
Pavir.5NG495500.1	58	(1 of 34) PF04520 - Senescence regulator (Senescence_reg)
Pavir.3KG449904.2	81	(1 of 2) PTHR23244//PTHR23244:SF308 - KELCH REPEAT DOMAIN // KELCH REPEAT-CONTAINING PROTEIN
Pavir.8NG340200.1	82	(1 of 2827) 2.7.11.1 - Non-specific serine/threonine protein kinase / Threonine-specific protein kinase
Pavir.4NG040700.1	83	(1 of 14) PF03386 - Early nodulin 93 ENOD93 protein (ENOD93)
Pavir.1KG119300.1	91	-
Pavir.2NG521700.1	92	(1 of 50) PF01657//PF07714 - Salt stress response/antifungal (Stress-antifung) // Protein tyrosine kinase (Pkinase_Tyr)
Pavir.7NG401500.1	101	(1 of 2) PTHR22814//PTHR22814:SF115 - COPPER TRANSPORT PROTEIN ATOX1-RELATED // SUBFAMILY NOT NAMED
Pavir.2KG007100.2	103	(1 of 61) PTHR23155//PTHR23155:SF629 - LEUCINE-RICH REPEAT-CONTAINING PROTEIN // SUBFAMILY NOT NAMED
Pavir.8KG329700.1	107	(1 of 9) PTHR27001//PTHR27001:SF224 - FAMILY NOT NAMED // SOMATIC EMBRYOGENESIS RECEPTOR KINASE 1
Pavir.2KG096580.1	117	(1 of 10) 1.14.13.144 - 9-beta-pimara-7,15-diene oxidase / CYP99A3
Pavir.7NG186961.1	117	(1 of 4) K01180 - endo-1,3(4)-beta-glucanase (E3.2.1.6)
Pavir.5KG435500.1	124	(1 of 11) PTHR33869:SF5 - CLAVATA3/ESR (CLE)-RELATED PROTEIN 3
Pavir.7KG314000.1	130	-
Pavir.7NG425000.2	136	-
Pavir.5KG417100.1	137	-
Pavir.9NG002300.2	144	(1 of 2) PF00535//PF13641 - Glycosyl transferase family 2 (Glycos_transf_2) // Glycosyltransferase like family 2 (Glyco_tranf_2_3)
Pavir.8KG169202.1	146	(1 of 89) PF00069//PF00560//PF08263//PF13855 - Protein kinase domain (Pkinase) // Leucine Rich Repeat (LRR_1) // Leucine rich repeat N-terminal domain (LRRNT_2) // Leucine rich repeat (LRR_8)
Pavir.1KG098400.1	151	-
Pavir.5KG240500.1	170	(1 of 2) PTHR22814//PTHR22814:SF130 - COPPER TRANSPORT PROTEIN ATOX1-RELATED // SUBFAMILY NOT NAMED
Pavir.9NG375900.1	171	-
Pavir.1NG084200.1	173	-
Pavir.2KG448400.2	174	(1 of 17) 1.14.13.109 - Abieta-7,13-dien-18-ol hydroxylase / CYP720B1
Pavir.8NG043600.1	177	(1 of 10) PF08787 - Alginate lyase (Alginate_lyase2)
Pavir.8KG329600.1	181	(1 of 9) PTHR27001//PTHR27001:SF224 - FAMILY NOT NAMED // SOMATIC EMBRYOGENESIS RECEPTOR KINASE 1
Pavir.J684401.1	187	(1 of 11) PF04588 - Hypoxia induced protein conserved region (HIG_1_N)
Pavir.2NG318300.1	191	(1 of 9) PTHR10641//PTHR10641:SF503 - MYB-LIKE DNA-BINDING PROTEIN MYB // SUBFAMILY NOT NAMED
Pavir.1NG139000.1	191	(1 of 236) PF04578 - Protein of unknown function, DUF594 (DUF594)
Pavir.5KG393800.2	191	-
Pavir.3NG141360.1	203	-
Pavir.3KG453902.1	205	(1 of 2) PTHR11972//PTHR11972:SF61 - NADPH OXIDASE // SUBFAMILY NOT NAMED
Pavir.9KG242700.2	213	(1 of 5) PTHR31388//PTHR31388:SF8 - FAMILY NOT NAMED // PEROXIDASE 53-RELATED
Pavir.4NG263000.1	217	-
Pavir.4NG280338.1	227	-
Pavir.9KG333200.7	230	(1 of 6) 1.3.1.103 - 2-haloacrylate reductase
Pavir.8NG303852.1	253	(1 of 3) PTHR13710//PTHR13710:SF70 - DNA HELICASE RECQ FAMILY MEMBER // BLOOM SYNDROME PROTEIN
Pavir.7KG325300.2	258	(1 of 12) PTHR11732//PTHR11732:SF12 - ALDO/KETO REDUCTASE // ALDO-KETO REDUCTASE 1-RELATED
Pavir.8NG228500.1	263	(1 of 9) PTHR27001//PTHR27001:SF224 - FAMILY NOT NAMED // SOMATIC EMBRYOGENESIS RECEPTOR KINASE 1
Pavir.8KG082900.2	268	(1 of 9) PTHR13683//PTHR13683:SF331 - ASPARTYL PROTEASES // SUBFAMILY NOT NAMED
Pavir.2KG463000.1	268	(1 of 50) PF01657//PF07714 - Salt stress response/antifungal (Stress-antifung) // Protein tyrosine kinase (Pkinase_Tyr)
Pavir.3KG196200.1	271	(1 of 98) PF07883 - Cupin domain (Cupin_2)
Pavir.8NG031100.1	274	(1 of 3) PTHR11926//PTHR11926:SF305 - GLUCOSYL/GLUCURONOSYL TRANSFERASES // SUBFAMILY NOT NAMED
Pavir.6KG396900.1	276	(1 of 2) PTHR11206//PTHR11206:SF144 - MULTIDRUG RESISTANCE PROTEIN // SUBFAMILY NOT NAMED
Pavir.6KG058700.2	280	(1 of 2) PTHR12136//PTHR12136:SF61 - STEROIDOGENIC ACUTE REGULATORY PROTEIN STAR // SUBFAMILY NOT NAMED
Pavir.4NG154700.1	281	(1 of 200) PTHR24078 - DNAJ HOMOLOG SUBFAMILY C MEMBER
Pavir.3KG439600.1	295	-
Pavir.9KG179400.1	296	(1 of 8) PTHR24320:SF81 - NAD(P)-BINDING ROSSMANN-FOLD SUPERFAMILY PROTEIN
Pavir.2NG031400.1	307	(1 of 108) PF00069//PF00139 - Protein kinase domain (Pkinase) // Legume lectin domain (Lectin_legB)
Pavir.2KG187900.2	308	-
Pavir.3KG372000.1	309	(1 of 362) PF00847 - AP2 domain (AP2)
Pavir.6NG126806.1	309	(1 of 43) K04730 - interleukin-1 receptor-associated kinase 1 (IRAK1)
Pavir.1NG135338.1	309	(1 of 26) PTHR14155//PTHR14155:SF146 - RING FINGER DOMAIN-CONTAINING // SUBFAMILY NOT NAMED
Pavir.9NG407500.2	309	(1 of 4) PTHR11969//PTHR11969:SF24 - MAX DIMERIZATION, MAD // SUBFAMILY NOT NAMED
Pavir.2NG614800.1	311	(1 of 15) PF12023 - Domain of unknown function (DUF3511) (DUF3511)
Pavir.5NG612600.2	316	(1 of 10) PTHR24056//PTHR24056:SF186 - CELL DIVISION PROTEIN KINASE // SUBFAMILY NOT NAMED
Pavir.1KG503300.1	319	-
Pavir.9NG162000.1	331	(1 of 2) PTHR31490:SF1 - F19C14.2 PROTEIN-RELATED
Pavir.1KG257200.1	341	(1 of 4) PTHR24095:SF122 - ACYL-ACTIVATING ENZYME 10-RELATED
Pavir.J219601.1	348	(1 of 3) KOG4845 - NADH dehydrogenase, subunit 4
Pavir.5KG157621.1	354	-
Pavir.5NG482686.1	354	(1 of 4) PTHR31852//PTHR31852:SF6 - FAMILY NOT NAMED // LATE EMBRYOGENESIS ABUNDANT HYDROXYPROLINE-RICH GLYCOPROTEIN
Pavir.9KG598100.1	358	(1 of 2) PTHR11200//PTHR11200:SF157 - INOSITOL 5-PHOSPHATASE // SUBFAMILY NOT NAMED
Pavir.9KG038800.2	372	(1 of 1) PTHR22852//PTHR22852:SF0 - LETHAL 2 DENTICLELESS PROTEIN RETINOIC ACID-REGULATED NUCLEAR MATRIX-ASSOCIATED PROTEIN // DENTICLELESS PROTEIN HOMOLOG
Pavir.1NG022800.2	372	(1 of 4) PTHR22937//PTHR22937:SF60 - RING FINGER CONTAINING PROTEIN // SUBFAMILY NOT NAMED
Pavir.3KG485200.1	381	(1 of 4) PTHR31003:SF5 - MYB FAMILY TRANSCRIPTION FACTOR
Pavir.1NG518900.1	383	(1 of 2) PTHR10334//PTHR10334:SF229 - CYSTEINE-RICH SECRETORY PROTEIN-RELATED // SUBFAMILY NOT NAMED
Pavir.5KG759600.1	386	(1 of 6) PTHR11785//PTHR11785:SF356 - AMINO ACID TRANSPORTER // SUBFAMILY NOT NAMED
Pavir.1NG467400.2	403	(1 of 51) PF02469 - Fasciclin domain (Fasciclin)
Pavir.4KG350600.1	405	-
Pavir.4NG214600.1	420	(1 of 2) 1.14.13.78 - Ent-kaurene oxidase
Pavir.9NG836500.2	421	(1 of 130) PF01357//PF03330 - Pollen allergen (Pollen_allerg_1) // Rare lipoprotein A (RlpA)-like double-psi beta-barrel (DPBB_1)
Pavir.5KG650200.1	434	(1 of 4) PTHR15486//PTHR15486:SF20 - ANCIENT UBIQUITOUS PROTEIN // GLYCEROL-3-PHOSPHATE 2-O-ACYLTRANSFERASE 6
Pavir.3KG368400.1	437	(1 of 4) PTHR30546//PTHR30546:SF5 - FLAVODOXIN-RELATED PROTEIN WRBA-RELATED // SUBFAMILY NOT NAMED
Pavir.6NG262400.1	437	(1 of 35) K04733 - interleukin-1 receptor-associated kinase 4 (IRAK4)
Pavir.3KG339800.1	449	(1 of 27) K01051 - pectinesterase (E3.1.1.11)
Pavir.7NG333900.2	452	(1 of 2) PTHR11783:SF81 - CYTOSOLIC SULFOTRANSFERASE 12
Pavir.6KG008800.1	462	(1 of 2) PTHR23155//PTHR23155:SF493 - LEUCINE-RICH REPEAT-CONTAINING PROTEIN // SUBFAMILY NOT NAMED
Pavir.9KG470400.1	470	(1 of 27) PF00407 - Pathogenesis-related protein Bet v I family (Bet_v_1)
Pavir.4KG216100.1	477	(1 of 2827) 2.7.11.1 - Non-specific serine/threonine protein kinase / Threonine-specific protein kinase
Pavir.5KG708500.1	483	(1 of 26) PF05910 - Plant protein of unknown function (DUF868) (DUF868)
Pavir.3NG053500.1	494	(1 of 26) PTHR21495//PTHR21495:SF81 - NUCLEOPORIN-RELATED // SUBFAMILY NOT NAMED
Pavir.4KG172900.1	504	(1 of 41) PF03634 - TCP family transcription factor (TCP)
Pavir.3KG379770.1	504	(1 of 2) PTHR12558//PTHR12558:SF8 - CELL DIVISION CYCLE 16,23,27 // ANAPHASE-PROMOTING COMPLEX SUBUNIT 7
Pavir.2KG488200.1	522	(1 of 7) PTHR24064//PTHR24064:SF172 - FAMILY NOT NAMED // TRANSPORTER B0361.11-RELATED
Pavir.7KG269000.1	523	-
Pavir.1KG207900.1	525	(1 of 6) PF00069//PF01657//PF07714 - Protein kinase domain (Pkinase) // Salt stress response/antifungal (Stress-antifung) // Protein tyrosine kinase (Pkinase_Tyr)
Pavir.8NG278500.1	532	(1 of 69) PF01344 - Kelch motif (Kelch_1)
Pavir.1KG160554.1	545	(1 of 2) PTHR14155//PTHR14155:SF91 - RING FINGER DOMAIN-CONTAINING // SUBFAMILY NOT NAMED
Pavir.3NG303890.1	545	(1 of 1) PTHR10507//PTHR10507:SF0 - CDC45-RELATED PROTEIN // CELL DIVISION CONTROL PROTEIN 45 HOMOLOG
Pavir.9NG540800.1	550	(1 of 2) PTHR35281:SF1 - CONSERVED PEPTIDE UPSTREAM OPEN READING FRAME 37-RELATED
Pavir.6KG295800.1	552	(1 of 2) PTHR13009:SF8 - AHSA1 PROTEIN
Pavir.2KG417200.1	558	(1 of 127) PF02298 - Plastocyanin-like domain (Cu_bind_like)
Pavir.9KG245900.1	574	(1 of 130) PF01357//PF03330 - Pollen allergen (Pollen_allerg_1) // Rare lipoprotein A (RlpA)-like double-psi beta-barrel (DPBB_1)
Pavir.7NG437100.1	577	(1 of 2) PTHR23201:SF2 - GIBBERELLIN-REGULATED PROTEIN 1-RELATED
Pavir.9NG354500.2	581	(1 of 127) 3.2.1.39 - Glucan endo-1,3-beta-D-glucosidase / Laminarinase
Pavir.1NG059900.1	583	-
Pavir.4NG037008.1	588	(1 of 11) PTHR33869:SF5 - CLAVATA3/ESR (CLE)-RELATED PROTEIN 3
Pavir.4NG057300.2	594	(1 of 27) K11253 - histone H3 (H3)
Pavir.1NG540500.1	596	(1 of 2) PTHR31719//PTHR31719:SF11 - FAMILY NOT NAMED // NAC DOMAIN-CONTAINING PROTEIN 94-RELATED
Pavir.5NG630000.2	606	(1 of 16) PTHR11260//PTHR11260:SF236 - GLUTATHIONE S-TRANSFERASE, GST, SUPERFAMILY, GST DOMAIN CONTAINING // SUBFAMILY NOT NAMED
Pavir.9KG578600.1	616	(1 of 3) PTHR11260//PTHR11260:SF209 - GLUTATHIONE S-TRANSFERASE, GST, SUPERFAMILY, GST DOMAIN CONTAINING // SUBFAMILY NOT NAMED
Pavir.1KG526300.2	619	-
Pavir.2KG594500.1	619	(1 of 172) PF00168 - C2 domain (C2)
Pavir.1KG397400.1	620	(1 of 2) PTHR24006:SF524 - UBIQUITIN CARBOXYL-TERMINAL HYDROLASE 21
Pavir.3NG265500.1	624	-
Pavir.9KG603900.2	630	(1 of 7) PTHR10795//PTHR10795:SF347 - PROPROTEIN CONVERTASE SUBTILISIN/KEXIN // SUBFAMILY NOT NAMED
Pavir.4NG098900.1	639	(1 of 41) PF03634 - TCP family transcription factor (TCP)
Pavir.5KG692600.1	653	(1 of 1) PF13637//PF13857//PF13962 - Ankyrin repeats (many copies) (Ank_4) // Ankyrin repeats (many copies) (Ank_5) // Domain of unknown function (PGG)
Pavir.9NG592000.1	660	(1 of 66) PF04844 - Transcriptional repressor, ovate (Ovate)
Pavir.5KG752800.1	661	(1 of 10) 3.1.1.78 - Polyneuridine-aldehyde esterase / Polyneuridine aldehyde esterase
Pavir.1NG500300.1	682	(1 of 3) K04802 - proliferating cell nuclear antigen (PCNA)
Pavir.8NG250800.2	693	(1 of 12) 1.1.1.288 - Xanthoxin dehydrogenase / Xanthoxin oxidase
Pavir.4NG164200.2	709	(1 of 226) K00430 - peroxidase (E1.11.1.7)
Pavir.5NG012625.1	716	-
Pavir.9KG325900.1	722	(1 of 45) PF00234 - Protease inhibitor/seed storage/LTP family (Tryp_alpha_amyl)
Pavir.6KG226506.1	734	-
Pavir.8NG115402.1	737	(1 of 258) PF13968 - Domain of unknown function (DUF4220) (DUF4220)
Pavir.9KG310000.1	745	(1 of 55) PTHR23155//PTHR23155:SF541 - LEUCINE-RICH REPEAT-CONTAINING PROTEIN // SUBFAMILY NOT NAMED
Pavir.6KG259306.1	758	(1 of 2) PTHR38362:SF1 - CONSERVED PEPTIDE UPSTREAM OPEN READING FRAME 2-RELATED
Pavir.2KG380400.1	769	(1 of 23) K11251 - histone H2A (H2A)
Pavir.9NG199700.2	782	(1 of 15) K02639 - ferredoxin (petF)
Pavir.7NG275800.1	809	(1 of 45) PF00234 - Protease inhibitor/seed storage/LTP family (Tryp_alpha_amyl)
Pavir.4KG045300.1	811	(1 of 2) PTHR24006//PTHR24006:SF466 - FAMILY NOT NAMED // F-BOX/LRR-REPEAT PROTEIN 18
Pavir.9KG026671.1	813	-
Pavir.2NG105000.2	813	(1 of 1) PTHR23155:SF528 - PROTEIN LAP1
Pavir.3KG123323.1	815	(1 of 3) PTHR10536 - DNA PRIMASE SMALL SUBUNIT
Pavir.9NG236800.1	826	(1 of 2) PTHR21495//PTHR21495:SF47 - NUCLEOPORIN-RELATED // SUBFAMILY NOT NAMED
Pavir.7NG233351.1	831	(1 of 2) PTHR33405:SF4 - PROTEIN FLX-LIKE 4
Pavir.9KG195800.1	847	-
Pavir.9KG515426.1	855	-
Pavir.7KG197200.1	856	-
Pavir.7KG057200.1	859	-
Pavir.9NG399614.1	869	(1 of 2) PTHR11895//PTHR11895:SF85 - AMIDASE // SUBFAMILY NOT NAMED
Pavir.8KG059802.1	870	(1 of 139) PF13962 - Domain of unknown function (PGG)
Pavir.9KG018500.1	876	-
Pavir.5KG560300.1	883	(1 of 2) PTHR10891//PTHR10891:SF568 - EF-HAND CALCIUM-BINDING DOMAIN CONTAINING PROTEIN // CALCIUM-BINDING PROTEIN CML41-RELATED
Pavir.9KG037890.1	884	(1 of 2) PTHR23308//PTHR23308:SF34 - NUCLEAR INHIBITOR OF PROTEIN PHOSPHATASE-1 // F16B3.3 PROTEIN
Pavir.2NG398500.1	889	(1 of 2) PTHR12565//PTHR12565:SF102 - STEROL REGULATORY ELEMENT-BINDING PROTEIN // SUBFAMILY NOT NAMED
Pavir.3NG079539.1	889	(1 of 226) K00430 - peroxidase (E1.11.1.7)
Pavir.2KG212682.1	892	(1 of 2) 3.1.4.46//3.2.1.14 - Glycerophosphodiester phosphodiesterase / Glycerophosphoryl diester phosphodiesterase // Chitinase / Poly-beta-glucosaminidase
Pavir.2NG044000.1	895	(1 of 2) PTHR33905:SF1 - CST COMPLEX SUBUNIT TEN1
Pavir.9NG216592.1	902	(1 of 17) PTHR12549//PTHR12549:SF15 - JMJC DOMAIN-CONTAINING HISTONE DEMETHYLATION PROTEIN // SUBFAMILY NOT NAMED
Pavir.4KG053800.1	903	(1 of 2) PTHR10209//PTHR10209:SF206 - OXIDOREDUCTASE, 2OG-FE II OXYGENASE FAMILY PROTEIN // GIBBERELLIN OXIDASE-LIKE PROTEIN-RELATED
Pavir.9NG180700.1	914	(1 of 2) PTHR10024//PTHR10024:SF172 - SYNAPTOTAGMIN // C2 AND PLANT PHOSPHORIBOSYLTRANSFERASE DOMAIN-CONTAINING PROTEIN
Pavir.9KG271500.1	921	(1 of 2) PTHR11527//PTHR11527:SF154 - SMALL HEAT-SHOCK PROTEIN HSP20 FAMILY // SUBFAMILY NOT NAMED
Pavir.1KG213415.1	921	-
Pavir.5NG093800.1	924	(1 of 16) K11252 - histone H2B (H2B)
Pavir.1NG506100.1	941	(1 of 2) K02209 - DNA replication licensing factor MCM5 (MCM5, CDC46)
Pavir.7KG147955.1	944	(1 of 27) K11253 - histone H3 (H3)
Pavir.5NG012316.1	945	(1 of 4) K10750 - chromatin assembly factor 1 subunit A (CHAF1A)
Pavir.9KG186441.1	957	(1 of 15) K02639 - ferredoxin (petF)
Pavir.7NG313800.1	986	(1 of 5) PTHR11969//PTHR11969:SF27 - MAX DIMERIZATION, MAD // SUBFAMILY NOT NAMED
Pavir.9NG388700.3	991	(1 of 2) PTHR15315//PTHR15315:SF36 - RING FINGER PROTEIN 41, 151 // SUBFAMILY NOT NAMED
Pavir.9NG714000.1	997	(1 of 2) PTHR18968:SF137 - PYRUVATE DECARBOXYLASE 2
Pavir.1KG263800.2	1002	-
Pavir.7NG435327.1	1006	-
Pavir.9KG098700.1	1012	(1 of 2) PTHR31213:SF6 - ABSCISIC ACID RECEPTOR PYL1-RELATED
Pavir.9KG398500.1	1015	(1 of 3) PTHR33348//PTHR33348:SF3 - FAMILY NOT NAMED // C-TERMINALLY ENCODED PEPTIDE 1
Pavir.3NG236300.1	1026	(1 of 27) PF00407 - Pathogenesis-related protein Bet v I family (Bet_v_1)
Pavir.2KG497400.1	1037	(1 of 5) PTHR13859 - ATROPHIN-RELATED
Pavir.7KG134400.2	1043	(1 of 2) PTHR13780//PTHR13780:SF36 - AMP-ACTIVATED PROTEIN KINASE, GAMMA REGULATORY SUBUNIT // SNF1-RELATED PROTEIN KINASE REGULATORY SUBUNIT GAMMA-1
Pavir.9NG767700.1	1047	(1 of 3) PTHR11260//PTHR11260:SF209 - GLUTATHIONE S-TRANSFERASE, GST, SUPERFAMILY, GST DOMAIN CONTAINING // SUBFAMILY NOT NAMED
Pavir.3KG499400.1	1062	-
Pavir.9NG122700.1	1096	(1 of 205) PF12937 - F-box-like (F-box-like)
Pavir.3KG519500.1	1100	-
Pavir.5KG746100.1	1101	(1 of 5) PTHR22884//PTHR22884:SF352 - SET DOMAIN PROTEINS // HISTONE-LYSINE N-METHYLTRANSFERASE, H3 LYSINE-9 SPECIFIC SUVH4
Pavir.3NG190900.1	1112	(1 of 23) K11251 - histone H2A (H2A)
Pavir.8NG197901.1	1114	-
Pavir.9KG133500.1	1119	(1 of 55) PTHR23155//PTHR23155:SF541 - LEUCINE-RICH REPEAT-CONTAINING PROTEIN // SUBFAMILY NOT NAMED
Pavir.7KG120105.1	1153	(1 of 2) PTHR12629//PTHR12629:SF13 - DIPHOSPHOINOSITOL POLYPHOSPHATE PHOSPHOHYDROLASE // SUBFAMILY NOT NAMED
Pavir.6NG161606.1	1164	-
Pavir.5NG189000.1	1165	-
Pavir.8KG291900.1	1171	(1 of 2) PTHR12300//PTHR12300:SF61 - HVA22-LIKE PROTEINS // SUBFAMILY NOT NAMED
Pavir.4KG076500.1	1203	(1 of 26) PF00651//PF03000 - BTB/POZ domain (BTB) // NPH3 family (NPH3)
Pavir.9NG743054.1	1250	(1 of 130) PF01357//PF03330 - Pollen allergen (Pollen_allerg_1) // Rare lipoprotein A (RlpA)-like double-psi beta-barrel (DPBB_1)
Pavir.5KG476900.1	1293	(1 of 2) 3.5.4.5 - Cytidine deaminase / Cytosine nucleoside deaminase
Pavir.2NG144000.1	1299	(1 of 17) PTHR10209//PTHR10209:SF163 - OXIDOREDUCTASE, 2OG-FE II OXYGENASE FAMILY PROTEIN // SUBFAMILY NOT NAMED
Pavir.5NG037000.2	1303	(1 of 2) PTHR10641//PTHR10641:SF607 - MYB-LIKE DNA-BINDING PROTEIN MYB // SUBFAMILY NOT NAMED
Pavir.3NG172300.1	1309	(1 of 57) 1.14.13.121 - Premnaspirodiene oxygenase / Hyoscymus muticus premnaspirodiene oxygenase
Pavir.7KG282510.1	1310	(1 of 6) PTHR31731//PTHR31731:SF7 - FAMILY NOT NAMED // BIFUNCTIONAL INHIBITOR/LIPID-TRANSFER PROTEIN/SEED STORAGE 2S ALBUMIN SUPERFAMILY PROTEIN
